# Supplementary material for: Physiological hypoxia improves growth and functional differentiation of human intestinal epithelial organoids
Source: Front Immunol. 2023 Jan 27;14:1095812. doi: 10.3389/fimmu.2023.1095812 (PMC9922616; doi:10.3389/fimmu.2023.1095812)
Supplement: Supplementary file 3 [file Table_1.xlsx]

## Sheet: Overview
	Overview of sheets in Supplementary File SF1
	Sheet 2: Materials: The materials used in the study.
	Sheet 3: Results from in silico analysis of cell growth from brightfield images
	Sheet 4:Confocal microcope settings
	Sheet 5: Quantification results of KI67
	Sheet 6: Quantification results of CK20
	Sheet 7: Quantification results of CGA
	Sheet 8: Quantification results of MUC2
	Sheet 9: Cell marker gene expression in Undifferentiated vs Differentiated colonoids (20%) GSE217663
	Sheet 10: Cell marker gene list for annotating ScRNA-seq. Clusters
	Sheet 11: Curated list of hypoxia related genes
	Sheet 12: Enrichment analysis of gene expression in single cells from human colonoids cultivated at 2% oxygen
	Sheet 13: Enrichment analysis of gene expression in single cells from human colonoids cultivated at 20% oxygen
	Sheet 14: Enrichment analysis in stem-like cell cluster from human colonoids_ 286 network objects UP-regulated in 2% oxygen compared to 20% oxygen
	Sheet 15: Enrichment analysis in differentiated cell cluster from human colonoids_ 88 network objects UP-regulated in 2% oxygen compared to 20% oxygen
	Sheet 16: Hypoxia related genes in colonoids exposed to 2% oxygen for 40 hours (GSE172404)

## Sheet: Nr 2  Materials
Materials
Name	Abbrev.	Conc.	Cat#	Manufacturers
Ligands and reagents
Recombinant human Tumor necrosis factor	TNF	100 ng/mL	300-01A	PeproTech, Rocky Hill, NJ, USA
Polyinosinic:polycytidylic acid (Poly(I:C))	Poly(I:C)	20 μg/mL	tlrl-pic	InvivoGen, San Diego, CA, USA
Nicotinamide		1221.2µg/mL	N3376-100G	MerckMillipore, Burlington, MA, USA
N-Acetyl-L-cysteine		163.2µg/mL	A9165-25G	Sigma-Aldrich, MO, USA
A-83-01		0.211µg/mL	SML0788	Sigma-Aldrich, MO, USA
SB202190		3.31µg/mL	S7067	Sigma-Aldrich, MO, USA
Human Epidermal growth factor	EGF	0.05µg/mL	AF-100-15	PeproTech, Rocky Hill, NJ, USA
[Leu15]-Gastrin I human		0.02µg/mL	G9145-.1MG	Sigma-Aldrich, MO, USA
CHIRR99021		1.16ug/mL	72052	STEMCELL Technologies, Vancouver, Canada
Thiazovivin		0.78µg/mL	72252	STEMCELL Technologies, Vancouver, Canada
Y-27632		3.203µg/mL	1254	R&D Systems, Abington, UK
DAPT		4.3µg/mL	2634	Bio-Techne, Minneapolis, MN, USA
Advanced DMEM/F12			12634028	Thermo Fischer Scientific, Bremen, Germany
TrypLE Express			12605028	Thermo Fischer Scientific, Bremen, Germany
Cell Recovery Solution	CRS	1.5 mL per 50µL matrigel	734-0107	Corning®, New York City, NY, USA
Matrigel® Growth Factor Reduced (GFR) Basement Membrane Matrix, phenol red-free		100 cells/μL	734-1101	Corning®, New York City, NY, USA
50 µl Richard-Allan Scientific™ HistoGel™ Specimen Processing Gel		50 μL for colonoids collected from 6 wells	HG-4000-012	Thermo Fischer Scientific, Bremen, Germany
Cell lines
Wnt-3A conditioned medium		50% for growth media and 5% for differentiation media	CRL-2647	ATCC, Manassas, VA, USA
R-spondin conditioned medium; HA-R-Spondin1-Fc 293T Cells		20%	AMS.RSPO1-CELLS	AMS Biotechnology, Abington, UK
Kits
RNeasy Mini kit			74106	Qiagen, Hilden, Germany
rabbit/mouse EnVision-HRP/DAB+ kit			K5007	Dako Agilent, Santa Clara, CA, USA
MaxFluorTM 488 Immunofluorescence Mouse Detection Kit			MF41-M	Dianova, Hamburg, Germany
MaxFluorTM 650 Immunofluorescence Mouse Detection Kit			MF34-M	Dianova, Hamburg, Germany
Sequencing
Qubit RNA HS Assay Kit				Thermo Fisher Scientific, Waltham, MA, USA
Agilent RNA 6000 Nano Kit				Agilent Technologies, Santa Clara, CA, USA
SENSE FFPE total RNA-Seq library prep kit				Lexogen GmbH, Vienna, Austria
Multiplex and ELISA kits
Bio-Plex Pro Human Chemokine Panel, 40-plex			171ak99mr2	Bio -Rad laboratories, Hercules, CA, USA
Human Lipocalin-2/NGAL DuoSet ELISA			DY1757	R&D systems, Minneapolis, MN, USA
Immunoflorescence
MUC2		1:1500	ab134119	Abcam, Cambridge, UK
CK20		1:150	M7019	Dako Agilent, Santa Clara, CA, USA
Ki67		1:100	M7240	Dako Agilent, Santa Clara, CA, USA
Chromogranin A		1:500	ab15160	Abcam, Cambridge, UK
Glycergel			C0563	Dako Agilent, Santa Clara, CA, USA
DAPI		1:1000	62248	Thermo Fisher Scientific, Waltham, MA, USA
Softwares
Fiji				Schindelin et al., 2012
ZEN Digital Imaging for Light Microscopy				Zeiss, Oberkochen, Germany
NIS-Elements BR imaging software				Nikon Corporation, Tokyo, Japan
bcl2fastq 2.18				Illumina
Salmon and the Ensemble (GRCh38) human transcriptome				Patro, Duggal, Love, Irizarry & Kingsford, 2017
tximport				Soneson, Love & Robinson, 2015
StepOne software version X				Applied Biosystems, Foster City, CA, USA
limma (voom)				(Love, Huber & Anders, 2014)
DESeq2				(Love, Huber & Anders, 2014)
Graphpad Prism 9				GraphPad Software Inc., San Diego, CA, USA
R				R core team

## Sheet: Nr 3 Cell growth quantification
Date	Day	Donor	Condition	Undifferentiated/differentiated	Oxygen concentration (%)	Experimental replicate number	Count	Total area	Avg. Size	Note
2021-04-12	3	4	UC	Undifferentiated	2	1	290	5127.850	17.682
2021-04-12	3	4	UC	Undifferentiated	2	1	250	4286.875	17.148
2021-04-12	3	4	UC	Undifferentiated	2	1	264	4631.084	17.542
2021-04-12	3	4	UC	Undifferentiated	2	1	267	4710.223	17.641
2021-04-12	3	4	UC	Undifferentiated	2	1	291	5409.129	18.588
2021-04-12	3	4	UC	Undifferentiated	2	1	224	30382.846	135.638	Bubles
2021-04-12	3	4	UC	Differentiated	2	1	222	3864.481	17.408
2021-04-12	3	4	UC	Differentiated	2	1	235	4059.945	17.276
2021-04-12	3	4	UC	Differentiated	2	1	250	4566.247	18.265
2021-04-12	3	4	UC	Differentiated	2	1	253	4470.898	17.672
2021-04-12	3	4	UC	Differentiated	2	1	209	3721.458	17.806
2021-04-12	3	4	UC	Differentiated	2	1	232	30479.148	131.376	Bubles
2021-04-12	3	4	UC	Undifferentiated	2	1	224	4006.550	17.886
2021-04-12	3	4	UC	Undifferentiated	2	1	241	5142.152	21.337
2021-04-12	3	4	UC	Undifferentiated	2	1	235	4187.713	17.820
2021-04-12	3	4	UC	Undifferentiated	2	1	225	3742.434	16.633
2021-04-12	3	4	UC	Undifferentiated	2	1	188	3130.296	16.651
2021-04-12	3	4	UC	Undifferentiated	2	1	210	3702.388	17.630
2021-04-12	3	4	UC	Undifferentiated	2	1	224	3847.318	17.176
2021-04-12	3	4	UC	Undifferentiated	2	1	239	4278.294	17.901
2021-04-12	3	4	UC	Undifferentiated	2	1	243	4279.247	17.610
2021-04-12	3	4	UC	Undifferentiated	2	1	246	4372.689	17.775
2021-04-12	3	4	UC	Undifferentiated	2	1	249	8551.820	34.345	Bubles
2021-04-12	3	4	UC	Undifferentiated	2	1	250	4533.828	18.135
2021-04-12	3	4	UC	Undifferentiated	20	1	195	3314.319	16.997
2021-04-12	3	4	UC	Undifferentiated	20	1	184	3036.854	16.505
2021-04-12	3	4	UC	Undifferentiated	20	1	206	3316.226	16.098
2021-04-12	3	4	UC	Undifferentiated	20	1	198	25258.810	127.570	Bubles
2021-04-12	3	4	UC	Undifferentiated	20	1	176	3170.342	18.013
2021-04-12	3	4	UC	Undifferentiated	20	1	213	3564.132	16.733
2021-04-12	3	4	UC	Undifferentiated	20	1	226	3847.318	17.024
2021-04-12	3	4	UC	Undifferentiated	20	1	181	3519.319	19.444
2021-04-12	3	4	UC	Undifferentiated	20	1	220	3753.876	17.063
2021-04-12	3	4	UC	Undifferentiated	20	1	244	4420.363	18.116
2021-04-12	3	4	UC	Undifferentiated	20	1	176	2920.529	16.594
2021-04-12	3	4	UC	Undifferentiated	20	1	156	2580.134	16.539
2021-04-12	3	4	UC	Differentiated	20	1	175	11054.722	63.170	Bubles
2021-04-12	3	4	UC	Differentiated	20	1	165	2817.552	17.076
2021-04-12	3	4	UC	Differentiated	20	1	193	3556.504	18.427
2021-04-12	3	4	UC	Differentiated	20	1	209	3920.736	18.760
2021-04-12	3	4	UC	Differentiated	20	1	218	3568.900	16.371
2021-04-12	3	4	UC	Differentiated	20	1	202	3244.714	16.063
2021-04-12	3	4	UC	Undifferentiated	20	1	211	8791.145	41.664	Bubles
2021-04-12	3	4	UC	Undifferentiated	20	1	233	4251.596	18.247
2021-04-12	3	4	UC	Undifferentiated	20	1	214	3742.434	17.488
2021-04-12	3	4	UC	Undifferentiated	20	1	203	3303.831	16.275
2021-04-12	3	4	UC	Undifferentiated	20	1	210	3759.597	17.903
2021-04-12	3	4	UC	Undifferentiated	20	1	188	3270.459	17.396
2021-04-14	5	4	UC	Undifferentiated	2	1	774	29191.942	37.716
2021-04-14	5	4	UC	Undifferentiated	2	1	774	30217.893	39.041
2021-04-14	5	4	UC	Undifferentiated	2	1	869	32936.283	37.901
2021-04-14	5	4	UC	Undifferentiated	2	1	838	32251.680	38.486
2021-04-14	5	4	UC	Undifferentiated	2	1	791	29946.150	37.859
2021-04-14	5	4	UC	Undifferentiated	2	1	839	30754.706	36.656
2021-04-14	5	4	UC	Undifferentiated	2	1	769	29158.570	37.918
2021-04-14	5	4	UC	Undifferentiated	2	1	710	26153.180	36.835
2021-04-14	5	4	UC	Undifferentiated	2	1	797	30143.521	37.821
2021-04-14	5	4	UC	Undifferentiated	2	1	816	30793.799	37.737
2021-04-14	5	4	UC	Undifferentiated	2	1	788	30923.473	39.243
2021-04-14	5	4	UC	Undifferentiated	2	1	792	30188.335	38.117
2021-04-14	5	4	UC	Differentiated	2	1	779	30174.033	38.734
2021-04-14	5	4	UC	Differentiated	2	1	772	29764.987	38.556
2021-04-14	5	4	UC	Differentiated	2	1	837	32061.936	38.306
2021-04-14	5	4	UC	Differentiated	2	1	807	31656.704	39.228
2021-04-14	5	4	UC	Differentiated	2	1	811	29944.243	36.923
2021-04-14	5	4	UC	Differentiated	2	1	829	30539.218	36.839
2021-04-14	5	4	UC	Undifferentiated	2	1	846	31755.867	37.536
2021-04-14	5	4	UC	Undifferentiated	2	1	887	35915.928	40.491
2021-04-14	5	4	UC	Undifferentiated	2	1	911	35556.464	39.030
2021-04-14	5	4	UC	Undifferentiated	2	1	912	34687.838	38.035
2021-04-14	5	4	UC	Undifferentiated	2	1	864	32738.911	37.892
2021-04-14	5	4	UC	Undifferentiated	2	1	949	36660.601	38.631
2021-04-14	5	4	UC	Undifferentiated	20	1	740	26443.994	35.735
2021-04-14	5	4	UC	Undifferentiated	20	1	750	26216.110	34.955
2021-04-14	5	4	UC	Undifferentiated	20	1	733	24509.370	33.437
2021-04-14	5	4	UC	Undifferentiated	20	1	799	27264.946	34.124
2021-04-14	5	4	UC	Undifferentiated	20	1	761	26446.854	34.753
2021-04-14	5	4	UC	Undifferentiated	20	1	692	24196.626	34.966
2021-04-14	5	4	UC	Undifferentiated	20	1	751	25869.995	34.447
2021-04-14	5	4	UC	Undifferentiated	20	1	804	27084.737	33.687
2021-04-14	5	4	UC	Undifferentiated	20	1	782	27308.806	34.922
2021-04-14	5	4	UC	Undifferentiated	20	1	740	24213.789	32.721
2021-04-14	5	4	UC	Undifferentiated	20	1	755	23957.301	31.732
2021-04-14	5	4	UC	Differentiated	20	1	672	24514.137	36.479
2021-04-14	5	4	UC	Differentiated	20	1	660	22453.653	34.021
2021-04-14	5	4	UC	Differentiated	20	1	682	22800.722	33.432
2021-04-14	5	4	UC	Differentiated	20	1	720	25045.229	34.785
2021-04-14	5	4	UC	Differentiated	20	1	756	26194.180	34.648
2021-04-14	5	4	UC	Differentiated	20	1	716	24140.370	33.716
2021-04-14	5	4	UC	Undifferentiated	20	1	748	24991.834	33.412
2021-04-14	5	4	UC	Undifferentiated	20	1	742	26101.692	35.177
2021-04-14	5	4	UC	Undifferentiated	20	1	759	25688.832	33.846
2021-04-14	5	4	UC	Undifferentiated	20	1	736	24244.300	32.941
2021-04-14	5	4	UC	Undifferentiated	20	1	767	27043.737	35.259
2021-04-14	5	4	UC	Undifferentiated	20	1	652	21793.840	33.426
2021-04-14	5	4	UC	Undifferentiated	20	1	773	27080.923	35.034
2021-04-16	7	4	UC	Undifferentiated	2	1	1123	86213.293	76.771
2021-04-16	7	4	UC	Undifferentiated	2	1	1120	87979.150	78.553
2021-04-16	7	4	UC	Undifferentiated	2	1	1168	95016.834	81.350
2021-04-16	7	4	UC	Undifferentiated	2	1	1139	93366.349	81.972
2021-04-16	7	4	UC	Undifferentiated	2	1	1093	89002.241	81.429
2021-04-16	7	4	UC	Undifferentiated	2	1	1196	93083.163	77.829
2021-04-16	7	4	UC	Undifferentiated	2	1	1085	87044.733	80.226
2021-04-16	7	4	UC	Undifferentiated	2	1	1027	79465.469	77.376
2021-04-16	7	4	UC	Undifferentiated	2	1	1117	87605.383	78.429
2021-04-16	7	4	UC	Undifferentiated	2	1	1163	88852.544	76.399
2021-04-16	7	4	UC	Undifferentiated	2	1	1077	85438.109	79.330
2021-04-16	7	4	UC	Undifferentiated	2	1	1115	87788.453	78.734
2021-04-16	7	4	UC	Differentiated	2	1	1080	89801.263	83.149
2021-04-16	7	4	UC	Differentiated	2	1	1071	84690.575	79.076
2021-04-16	7	4	UC	Differentiated	2	1	1160	90786.214	78.264
2021-04-16	7	4	UC	Differentiated	2	1	1121	88413.940	78.871
2021-04-16	7	4	UC	Differentiated	2	1	1183	88884.962	75.135
2021-04-16	7	4	UC	Differentiated	2	1	1204	90312.332	75.010
2021-04-16	7	4	UC	Undifferentiated	2	1	1207	89842.263	74.434
2021-04-16	7	4	UC	Undifferentiated	2	1	1220	100213.335	82.142
2021-04-16	7	4	UC	Undifferentiated	2	1	1258	100490.800	79.881
2021-04-16	7	4	UC	Undifferentiated	2	1	1237	97968.828	79.199
2021-04-16	7	4	UC	Undifferentiated	2	1	1179	92533.001	78.484
2021-04-16	7	4	UC	Undifferentiated	2	1	1227	102380.610	83.440
2021-04-16	7	4	UC	Undifferentiated	20	1	1027	74801.967	72.835
2021-04-16	7	4	UC	Undifferentiated	20	1	1015	69597.838	68.569
2021-04-16	7	4	UC	Undifferentiated	20	1	1083	76667.940	70.792
2021-04-16	7	4	UC	Undifferentiated	20	1	1054	75199.571	71.347
2021-04-16	7	4	UC	Undifferentiated	20	1	970	68633.863	70.757
2021-04-16	7	4	UC	Undifferentiated	20	1	986	68797.863	69.775
2021-04-16	7	4	UC	Undifferentiated	20	1	986	71641.160	72.658
2021-04-16	7	4	UC	Undifferentiated	20	1	984	70200.441	71.342
2021-04-16	7	4	UC	Undifferentiated	20	1	1056	77090.335	73.002
2021-04-16	7	4	UC	Undifferentiated	20	1	1037	76517.289	73.787
2021-04-16	7	4	UC	Undifferentiated	20	1	1007	70116.535	69.629
2021-04-16	7	4	UC	Undifferentiated	20	1	1014	66445.612	65.528
2021-04-16	7	4	UC	Differentiated	20	1	902	66297.821	73.501
2021-04-16	7	4	UC	Differentiated	20	1	932	61954.690	66.475
2021-04-16	7	4	UC	Differentiated	20	1	961	67738.539	70.488
2021-04-16	7	4	UC	Differentiated	20	1	980	71359.881	72.816
2021-04-16	7	4	UC	Differentiated	20	1	984	73784.597	74.984
2021-04-16	7	4	UC	Differentiated	20	1	970	66564.797	68.624
2021-04-16	7	4	UC	Undifferentiated	20	1	985	67013.890	68.034
2021-04-16	7	4	UC	Undifferentiated	20	1	991	73426.086	74.093
2021-04-16	7	4	UC	Undifferentiated	20	1	1029	73417.505	71.348
2021-04-16	7	4	UC	Undifferentiated	20	1	998	71279.788	71.423
2021-04-16	7	4	UC	Undifferentiated	20	1	994	75439.850	75.895
2021-04-16	7	4	UC	Undifferentiated	20	1	876	59167.649	67.543
2021-04-19	10	4	UC	Differentiated	2	1	1218	181665.870	149.151
2021-04-19	10	4	UC	Differentiated	2	1	1261	173197.957	137.350
2021-04-19	10	4	UC	Differentiated	2	1	1340	185642.862	138.539
2021-04-19	10	4	UC	Differentiated	2	1	1274	171685.727	134.761
2021-04-19	10	4	UC	Differentiated	2	1	1345	178257.156	132.533
2021-04-19	10	4	UC	Differentiated	2	1	1322	178896.946	135.323
2021-04-19	10	4	UC	Undifferentiated	2	1	1403	169467.918	120.790
2021-04-19	10	4	UC	Undifferentiated	2	1	1444	174835.093	121.077
2021-04-19	10	4	UC	Undifferentiated	2	1	1455	173184.608	119.027
2021-04-19	10	4	UC	Undifferentiated	2	1	1449	170244.056	117.491
2021-04-19	10	4	UC	Undifferentiated	2	1	1373	164751.020	119.993
2021-04-19	10	4	UC	Undifferentiated	2	1	1384	177146.344	127.996
2021-04-19	10	4	UC	Differentiated	20	1	984	220237.259	223.818
2021-04-19	10	4	UC	Differentiated	20	1	994	210981.766	212.255
2021-04-19	10	4	UC	Differentiated	20	1	1018	219123.586	215.249
2021-04-19	10	4	UC	Differentiated	20	1	995	224317.227	225.444
2021-04-19	10	4	UC	Differentiated	20	1	1004	218448.518	217.578
2021-04-19	10	4	UC	Differentiated	20	1	967	223520.112	231.148
2021-04-19	10	4	UC	Undifferentiated	20	1	1041	185346.328	178.046
2021-04-19	10	4	UC	Undifferentiated	20	1	1026	202281.202	197.155
2021-04-19	10	4	UC	Undifferentiated	20	1	1102	197364.072	179.096
2021-04-19	10	4	UC	Undifferentiated	20	1	999	193876.218	194.070
2021-04-19	10	4	UC	Undifferentiated	20	1	1016	205665.125	202.426
2021-04-19	10	4	UC	Undifferentiated	20	1	944	175138.302	185.528
2021-04-21	12	4	UC	Differentiated	2	1	1179	228901.590	194.149
2021-04-21	12	4	UC	Differentiated	2	1	1242	217206.125	174.884
2021-04-21	12	4	UC	Differentiated	2	1	1310	224094.111	171.064
2021-04-21	12	4	UC	Differentiated	2	1	1236	213699.202	172.896
2021-04-21	12	4	UC	Differentiated	2	1	1276	214751.851	168.301
2021-04-21	12	4	UC	Differentiated	2	1	1292	220280.166	170.495
2021-04-21	12	4	UC	Undifferentiated	2	1	1413	204847.033	144.973
2021-04-21	12	4	UC	Undifferentiated	2	1	1434	206279.170	143.849
2021-04-21	12	4	UC	Undifferentiated	2	1	1462	206119.938	140.985
2021-04-21	12	4	UC	Undifferentiated	2	1	1473	203004.898	137.817
2021-04-21	12	4	UC	Undifferentiated	2	1	1361	196492.585	144.374
2021-04-21	12	4	UC	Undifferentiated	2	1	1397	210743.394	150.854
2021-04-21	12	4	UC	Differentiated	20	1	832	307207.619	369.240
2021-04-21	12	4	UC	Differentiated	20	1	910	285855.244	314.127
2021-04-21	12	4	UC	Differentiated	20	1	921	272283.318	295.639
2021-04-21	12	4	UC	Differentiated	20	1	907	291768.767	321.686
2021-04-21	12	4	UC	Differentiated	20	1	902	285115.338	316.092
2021-04-21	12	4	UC	Differentiated	20	1	918	300696.261	327.556
2021-04-21	12	4	UC	Undifferentiated	20	1	889	314045.072	353.257
2021-04-21	12	4	UC	Undifferentiated	20	1	917	304804.834	332.393
2021-04-21	12	4	UC	Undifferentiated	20	1	962	300488.400	312.358
2021-04-21	12	4	UC	Undifferentiated	20	1	879	284845.502	324.056
2021-04-21	12	4	UC	Undifferentiated	20	1	930	296867.059	319.212
2021-04-21	12	4	UC	Undifferentiated	20	1	850	277363.494	326.310
2021-05-11	4	6	HC	Undifferentiated	2	1	320	6776.428	21.176	DMSO
2021-05-11	4	6	HC	Undifferentiated	2	1	232	4871.362	20.997	DMSO
2021-05-11	4	6	HC	Undifferentiated	2	1	164	3522.179	21.477	DMSO
2021-05-11	4	6	HC	Undifferentiated	2	1	161	2946.273	18.300	DMSO
2021-05-11	4	6	HC	Undifferentiated	2	1	175	3252.342	18.585	DMSO
2021-05-11	4	6	HC	Undifferentiated	2	1	192	3910.248	20.366	DMSO
2021-05-11	4	6	HC	Undifferentiated	2	1	280	5786.709	20.667	DMSO
2021-05-11	4	6	HC	Undifferentiated	2	1	211	4524.293	21.442	DMSO
2021-05-11	4	6	HC	Undifferentiated	2	1	102	2119.600	20.780	DMSO
2021-05-11	4	6	HC	Undifferentiated	2	1	89	1635.229	18.373	DMSO
2021-05-11	4	6	HC	Undifferentiated	2	1	150	3001.575	20.011	DMSO
2021-05-11	4	6	HC	Undifferentiated	2	1	157	3701.434	23.576	DMSO
2021-05-11	4	6	HC	Undifferentiated	2	1	241	5325.222	22.096	DMSO
2021-05-11	4	6	HC	Undifferentiated	2	1	188	3697.620	19.668	DMSO
2021-05-11	4	6	HC	Undifferentiated	2	1	112	2542.948	22.705	DMSO
2021-05-11	4	6	HC	Undifferentiated	2	1	80	1688.625	21.108	DMSO
2021-05-11	4	6	HC	Undifferentiated	2	1	140	2590.623	18.504	DMSO
2021-05-11	4	6	HC	Undifferentiated	2	1	143	2763.204	19.323	DMSO
2021-05-11	4	6	HC	Differentiated	2	1	245	5383.385	21.973
2021-05-11	4	6	HC	Differentiated	2	1	166	2985.366	17.984
2021-05-11	4	6	HC	Differentiated	2	1	119	2265.484	19.038
2021-05-11	4	6	HC	Undifferentiated	2	1	97	2007.089	20.692
2021-05-11	4	6	HC	Undifferentiated	2	1	142	2601.111	18.318
2021-05-11	4	6	HC	Undifferentiated	2	1	132	2470.483	18.716
2021-05-11	4	6	HC	Undifferentiated	20	1	212	3995.108	18.845	DMSO
2021-05-11	4	6	HC	Undifferentiated	20	1	146	2694.553	18.456	DMSO
2021-05-11	4	6	HC	Undifferentiated	20	1	130	2303.623	17.720	DMSO
2021-05-11	4	6	HC	Undifferentiated	20	1	138	2652.599	19.222	DMSO
2021-05-11	4	6	HC	Undifferentiated	20	1	144	3119.808	21.665	DMSO
2021-05-11	4	6	HC	Undifferentiated	20	1	247	4805.572	19.456	DMSO
2021-05-11	4	6	HC	Undifferentiated	20	1	145	2961.529	20.424	DMSO
2021-05-11	4	6	HC	Undifferentiated	20	1	126	2098.624	16.656	DMSO
2021-05-11	4	6	HC	Undifferentiated	20	1	50	823.812	16.476	DMSO
2021-05-11	4	6	HC	Undifferentiated	20	1	67	1218.556	18.187	DMSO
2021-05-11	4	6	HC	Undifferentiated	20	1	120	2312.205	19.268	DMSO
2021-05-11	4	6	HC	Undifferentiated	20	1	160	3020.645	18.879	DMSO
2021-05-11	4	6	HC	Undifferentiated	20	1	120	2205.414	18.378	DMSO
2021-05-11	4	6	HC	Undifferentiated	20	1	77	1390.183	18.054	DMSO
2021-05-11	4	6	HC	Undifferentiated	20	1	52	810.463	15.586	DMSO
2021-05-11	4	6	HC	Undifferentiated	20	1	44	897.231	20.392	DMSO
2021-05-11	4	6	HC	Undifferentiated	20	1	66	1630.462	24.704	DMSO
2021-05-11	4	6	HC	Undifferentiated	20	1	133	2489.553	18.718	DMSO
2021-05-11	4	6	HC	Differentiated	20	1	127	2056.670	16.194
2021-05-11	4	6	HC	Differentiated	20	1	77	1219.509	15.838
2021-05-11	4	6	HC	Differentiated	20	1	40	656.952	16.424
2021-05-11	4	6	HC	Undifferentiated	20	1	43	729.417	16.963
2021-05-11	4	6	HC	Undifferentiated	20	1	103	1811.624	17.589
2021-05-11	4	6	HC	Undifferentiated	20	1	116	1986.112	17.122
2021-05-12	5	6	HC	Undifferentiated	2	1	484	14014.344	28.955	DMSO
2021-05-12	5	6	HC	Undifferentiated	2	1	429	12454.440	29.031	DMSO
2021-05-12	5	6	HC	Undifferentiated	2	1	310	8720.587	28.131	DMSO
2021-05-12	5	6	HC	Undifferentiated	2	1	304	7270.334	23.916	DMSO
2021-05-12	5	6	HC	Undifferentiated	2	1	326	8941.796	27.429	DMSO
2021-05-12	5	6	HC	Undifferentiated	2	1	365	9212.586	25.240	DMSO
2021-05-12	5	6	HC	Undifferentiated	2	1	469	13486.113	28.755	DMSO
2021-05-12	5	6	HC	Undifferentiated	2	1	400	11696.418	29.241	DMSO
2021-05-12	5	6	HC	Undifferentiated	2	1	234	5974.546	25.532	DMSO
2021-05-12	5	6	HC	Undifferentiated	2	1	218	5176.478	23.745	DMSO
2021-05-12	5	6	HC	Undifferentiated	2	1	327	8504.146	26.007	DMSO
2021-05-12	5	6	HC	Undifferentiated	2	1	304	8840.726	29.081	DMSO
2021-05-12	5	6	HC	Undifferentiated	2	1	388	12049.208	31.055	DMSO
2021-05-12	5	6	HC	Undifferentiated	2	1	346	9819.957	28.381	DMSO
2021-05-12	5	6	HC	Undifferentiated	2	1	234	6362.615	27.191	DMSO
2021-05-12	5	6	HC	Undifferentiated	2	1	173	4262.085	24.636	DMSO
2021-05-12	5	6	HC	Undifferentiated	2	1	239	6220.546	26.027	DMSO
2021-05-12	5	6	HC	Undifferentiated	2	1	258	6719.219	26.043	DMSO
2021-05-12	5	6	HC	Differentiated	2	1	378	10281.445	27.200
2021-05-12	5	6	HC	Differentiated	2	1	284	6817.428	24.005
2021-05-12	5	6	HC	Differentiated	2	1	197	5296.617	26.886
2021-05-12	5	6	HC	Undifferentiated	2	1	231	5800.058	25.108
2021-05-12	5	6	HC	Undifferentiated	2	1	266	6481.801	24.368
2021-05-12	5	6	HC	Undifferentiated	2	1	281	6945.195	24.716
2021-05-12	5	6	HC	Undifferentiated	20	1	352	7851.961	22.307	DMSO
2021-05-12	5	6	HC	Undifferentiated	20	1	261	5369.082	20.571	DMSO
2021-05-12	5	6	HC	Undifferentiated	20	1	232	4827.502	20.808	DMSO
2021-05-12	5	6	HC	Undifferentiated	20	1	226	4937.153	21.846	DMSO
2021-05-12	5	6	HC	Undifferentiated	20	1	254	5636.058	22.189	DMSO
2021-05-12	5	6	HC	Undifferentiated	20	1	331	7495.357	22.645	DMSO
2021-05-12	5	6	HC	Undifferentiated	20	1	335	7563.055	22.576	DMSO
2021-05-12	5	6	HC	Undifferentiated	20	1	261	5643.686	21.623	DMSO
2021-05-12	5	6	HC	Undifferentiated	20	1	144	2719.343	18.884	DMSO
2021-05-12	5	6	HC	Undifferentiated	20	1	181	3452.574	19.075	DMSO
2021-05-12	5	6	HC	Undifferentiated	20	1	256	5750.477	22.463	DMSO
2021-05-12	5	6	HC	Undifferentiated	20	1	250	5557.873	22.231	DMSO
2021-05-12	5	6	HC	Undifferentiated	20	1	361	8012.147	22.194	DMSO
2021-05-12	5	6	HC	Undifferentiated	20	1	203	4240.154	20.887	DMSO
2021-05-12	5	6	HC	Undifferentiated	20	1	184	3667.109	19.930	DMSO
2021-05-12	5	6	HC	Undifferentiated	20	1	193	4040.876	20.937	DMSO
2021-05-12	5	6	HC	Undifferentiated	20	1	239	5434.873	22.740	DMSO
2021-05-12	5	6	HC	Undifferentiated	20	1	267	5806.733	21.748	DMSO
2021-05-12	5	6	HC	Differentiated	20	1	347	7358.055	21.205
2021-05-12	5	6	HC	Differentiated	20	1	300	6370.243	21.234
2021-05-12	5	6	HC	Differentiated	20	1	210	3939.806	18.761
2021-05-12	5	6	HC	Undifferentiated	20	1	232	4604.386	19.846
2021-05-12	5	6	HC	Undifferentiated	20	1	310	6805.986	21.955
2021-05-12	5	6	HC	Undifferentiated	20	1	254	5281.362	20.793
2021-05-14	7	6	HC	Undifferentiated	2	1	792	44760.469	56.516	DMSO
2021-05-14	7	6	HC	Undifferentiated	2	1	660	37226.019	56.403	DMSO
2021-05-14	7	6	HC	Undifferentiated	2	1	540	29808.847	55.202	DMSO
2021-05-14	7	6	HC	Undifferentiated	2	1	566	28820.082	50.919	DMSO
2021-05-14	7	6	HC	Undifferentiated	2	1	590	30000.498	50.848	DMSO
2021-05-14	7	6	HC	Undifferentiated	2	1	612	32526.284	53.148	DMSO
2021-05-14	7	6	HC	Undifferentiated	2	1	691	38918.457	56.322	DMSO
2021-05-14	7	6	HC	Undifferentiated	2	1	586	33315.771	56.853	DMSO
2021-05-14	7	6	HC	Undifferentiated	2	1	472	23875.301	50.583	DMSO
2021-05-14	7	6	HC	Undifferentiated	2	1	458	23523.465	51.361	DMSO
2021-05-14	7	6	HC	Undifferentiated	2	1	543	28110.688	51.769	DMSO
2021-05-14	7	6	HC	Undifferentiated	2	1	539	28502.571	52.880	DMSO
2021-05-14	7	6	HC	Undifferentiated	2	1	612	35027.279	57.234	DMSO
2021-05-14	7	6	HC	Undifferentiated	2	1	575	33071.678	57.516	DMSO
2021-05-14	7	6	HC	Undifferentiated	2	1	419	21852.003	52.153	DMSO
2021-05-14	7	6	HC	Undifferentiated	2	1	416	19000.125	45.673	DMSO
2021-05-14	7	6	HC	Undifferentiated	2	1	516	24475.044	47.432	DMSO
2021-05-14	7	6	HC	Undifferentiated	2	1	508	24906.974	49.029	DMSO
2021-05-14	7	6	HC	Differentiated	2	1	657	36963.810	56.262
2021-05-14	7	6	HC	Differentiated	2	1	563	29391.220	52.205
2021-05-14	7	6	HC	Differentiated	2	1	484	24564.672	50.753
2021-05-14	7	6	HC	Undifferentiated	2	1	486	24435.951	50.280
2021-05-14	7	6	HC	Undifferentiated	2	1	510	26289.529	51.548
2021-05-14	7	6	HC	Undifferentiated	2	1	535	25821.367	48.264
2021-05-14	7	6	HC	Undifferentiated	20	1	659	26032.160	39.503	DMSO
2021-05-14	7	6	HC	Undifferentiated	20	1	560	21033.519	37.560	DMSO
2021-05-14	7	6	HC	Undifferentiated	20	1	542	20738.339	38.263	DMSO
2021-05-14	7	6	HC	Undifferentiated	20	1	567	20036.315	35.337	DMSO
2021-05-14	7	6	HC	Undifferentiated	20	1	605	22185.110	36.670	DMSO
2021-05-14	7	6	HC	Undifferentiated	20	1	624	24781.529	39.714	DMSO
2021-05-14	7	6	HC	Undifferentiated	20	1	611	24348.469	39.850	DMSO
2021-05-14	7	6	HC	Undifferentiated	20	1	549	21378.219	38.940	DMSO
2021-05-14	7	6	HC	Undifferentiated	20	1	402	14491.009	36.047	DMSO
2021-05-14	7	6	HC	Undifferentiated	20	1	420	14715.307	35.036	DMSO
2021-05-14	7	6	HC	Undifferentiated	20	1	600	24719.385	41.199	DMSO
2021-05-14	7	6	HC	Undifferentiated	20	1	555	21355.887	38.479	DMSO
2021-05-14	7	6	HC	Undifferentiated	20	1	610	24044.550	39.417	DMSO
2021-05-14	7	6	HC	Undifferentiated	20	1	520	21160.718	40.694	DMSO
2021-05-14	7	6	HC	Undifferentiated	20	1	440	16361.130	37.184	DMSO
2021-05-14	7	6	HC	Undifferentiated	20	1	424	15189.149	35.823	DMSO
2021-05-14	7	6	HC	Undifferentiated	20	1	534	20186.819	37.803	DMSO
2021-05-14	7	6	HC	Undifferentiated	20	1	627	24587.331	39.214	DMSO
2021-05-14	7	6	HC	Differentiated	20	1	656	23949.393	36.508
2021-05-14	7	6	HC	Differentiated	20	1	544	20818.931	38.270
2021-05-14	7	6	HC	Differentiated	20	1	491	16905.854	34.431
2021-05-14	7	6	HC	Undifferentiated	20	1	510	19360.509	37.962
2021-05-14	7	6	HC	Undifferentiated	20	1	608	24298.948	39.965
2021-05-14	7	6	HC	Undifferentiated	20	1	560	22193.848	39.632
2021-05-16	9	6	HC	Differentiated	2	1	943	76106.927	80.707	DMSO
2021-05-16	9	6	HC	Differentiated	2	1	835	68191.442	81.666	DMSO
2021-05-16	9	6	HC	Differentiated	2	1	708	56073.525	79.200	DMSO
2021-05-16	9	6	HC	Differentiated	2	1	726	54685.984	75.325	DMSO
2021-05-16	9	6	HC	Differentiated	2	1	765	56333.749	73.639	DMSO
2021-05-16	9	6	HC	Differentiated	2	1	777	58494.195	75.282	DMSO
2021-05-16	9	6	HC	Differentiated	2	1	901	74254.284	82.413	DMSO
2021-05-16	9	6	HC	Differentiated	2	1	773	62854.897	81.313	DMSO
2021-05-16	9	6	HC	Differentiated	2	1	614	46600.576	75.897	DMSO
2021-05-16	9	6	HC	Differentiated	2	1	604	44223.600	73.218	DMSO
2021-05-16	9	6	HC	Differentiated	2	1	697	51366.180	73.696	DMSO
2021-05-16	9	6	HC	Differentiated	2	1	713	53910.166	75.610	DMSO
2021-05-16	9	6	HC	Differentiated	2	1	802	63876.376	79.646	DMSO
2021-05-16	9	6	HC	Differentiated	2	1	739	59411.778	80.395	DMSO
2021-05-16	9	6	HC	Differentiated	2	1	607	43164.253	71.111	DMSO
2021-05-16	9	6	HC	Differentiated	2	1	585	40432.867	69.116	DMSO
2021-05-16	9	6	HC	Differentiated	2	1	646	45048.939	69.735	DMSO
2021-05-16	9	6	HC	Differentiated	2	1	703	48819.281	69.444	DMSO
2021-05-16	9	6	HC	Differentiated	2	1	807	62980.155	78.042
2021-05-16	9	6	HC	Differentiated	2	1	725	50754.458	70.006
2021-05-16	9	6	HC	Differentiated	2	1	601	43302.133	72.050
2021-05-16	9	6	HC	Undifferentiated	2	1	609	44225.542	72.620
2021-05-16	9	6	HC	Undifferentiated	2	1	608	46520.955	76.515
2021-05-16	9	6	HC	Undifferentiated	2	1	663	44950.869	67.799
2021-05-16	9	6	HC	Differentiated	20	1	813	69760.557	85.806	DMSO
2021-05-16	9	6	HC	Differentiated	20	1	703	51667.186	73.495	DMSO
2021-05-16	9	6	HC	Differentiated	20	1	654	47468.638	72.582	DMSO
2021-05-16	9	6	HC	Differentiated	20	1	670	42178.701	62.953	DMSO
2021-05-16	9	6	HC	Differentiated	20	1	713	55114.190	77.299	DMSO
2021-05-16	9	6	HC	Differentiated	20	1	830	64925.041	78.223	DMSO
2021-05-16	9	6	HC	Differentiated	20	1	771	63680.236	82.594	DMSO
2021-05-16	9	6	HC	Differentiated	20	1	674	56059.931	83.175	DMSO
2021-05-16	9	6	HC	Differentiated	20	1	551	38554.978	69.973	DMSO
2021-05-16	9	6	HC	Differentiated	20	1	582	40095.935	68.893	DMSO
2021-05-16	9	6	HC	Differentiated	20	1	743	58783.549	79.116	DMSO
2021-05-16	9	6	HC	Differentiated	20	1	690	51927.410	75.257	DMSO
2021-05-16	9	6	HC	Differentiated	20	1	814	65724.164	80.742	DMSO
2021-05-16	9	6	HC	Differentiated	20	1	682	53543.133	78.509	DMSO
2021-05-16	9	6	HC	Differentiated	20	1	607	42864.218	70.617	DMSO
2021-05-16	9	6	HC	Differentiated	20	1	565	39966.793	70.738	DMSO
2021-05-16	9	6	HC	Differentiated	20	1	672	48766.848	72.570	DMSO
2021-05-16	9	6	HC	Differentiated	20	1	739	56515.324	76.475	DMSO
2021-05-16	9	6	HC	Differentiated	20	1	879	69962.522	79.593
2021-05-16	9	6	HC	Differentiated	20	1	781	59568.107	76.272
2021-05-16	9	6	HC	Differentiated	20	1	599	42274.829	70.576
2021-05-16	9	6	HC	Undifferentiated	20	1	633	44393.523	70.132
2021-05-16	9	6	HC	Undifferentiated	20	1	761	53931.528	70.869
2021-05-16	9	6	HC	Undifferentiated	20	1	748	56180.333	75.107
2021-05-18	11	6	HC	Differentiated	2	1	1022	125175.752	122.481	DMSO
2021-05-18	11	6	HC	Differentiated	2	1	927	104807.359	113.061	DMSO
2021-05-18	11	6	HC	Differentiated	2	1	829	93351.655	112.608	DMSO
2021-05-18	11	6	HC	Differentiated	2	1	782	90235.758	115.391	DMSO
2021-05-18	11	6	HC	Differentiated	2	1	849	97584.187	114.940	DMSO
2021-05-18	11	6	HC	Differentiated	2	1	869	97511.363	112.211	DMSO
2021-05-18	11	6	HC	Differentiated	2	1	962	118793.455	123.486	DMSO
2021-05-18	11	6	HC	Differentiated	2	1	836	97492.914	116.618	DMSO
2021-05-18	11	6	HC	Differentiated	2	1	707	75028.160	106.122	DMSO
2021-05-18	11	6	HC	Differentiated	2	1	682	72399.699	106.158	DMSO
2021-05-18	11	6	HC	Differentiated	2	1	805	88554.009	110.005	DMSO
2021-05-18	11	6	HC	Differentiated	2	1	772	89831.827	116.362	DMSO
2021-05-18	11	6	HC	Differentiated	2	1	913	112115.007	122.798	DMSO
2021-05-18	11	6	HC	Differentiated	2	1	841	96519.985	114.768	DMSO
2021-05-18	11	6	HC	Differentiated	2	1	713	73552.261	103.159	DMSO
2021-05-18	11	6	HC	Differentiated	2	1	682	66631.066	97.700	DMSO
2021-05-18	11	6	HC	Differentiated	2	1	798	77657.593	97.315	DMSO
2021-05-18	11	6	HC	Differentiated	2	1	769	82506.702	107.291	DMSO
2021-05-18	11	6	HC	Differentiated	2	1	928	103340.198	111.358
2021-05-18	11	6	HC	Differentiated	2	1	817	87282.987	106.834
2021-05-18	11	6	HC	Differentiated	2	1	735	72708.473	98.923
2021-05-18	11	6	HC	Undifferentiated	2	1	711	71112.170	100.017
2021-05-18	11	6	HC	Undifferentiated	2	1	740	77546.901	104.793
2021-05-18	11	6	HC	Undifferentiated	2	1	822	97768.675	118.940
2021-05-18	11	6	HC	Differentiated	20	1	943	148957.164	157.961	DMSO
2021-05-18	11	6	HC	Differentiated	20	1	862	122824.993	142.488	DMSO
2021-05-18	11	6	HC	Differentiated	20	1	827	123564.885	149.413	DMSO
2021-05-18	11	6	HC	Differentiated	20	1	831	117335.032	141.197	DMSO
2021-05-18	11	6	HC	Differentiated	20	1	851	135282.755	158.969	DMSO
2021-05-18	11	6	HC	Differentiated	20	1	852	133517.501	156.711	DMSO
2021-05-18	11	6	HC	Differentiated	20	1	898	135946.910	151.389	DMSO
2021-05-18	11	6	HC	Differentiated	20	1	782	123760.053	158.261	DMSO
2021-05-18	11	6	HC	Differentiated	20	1	708	98066.768	138.512	DMSO
2021-05-18	11	6	HC	Differentiated	20	1	688	95368.395	138.617	DMSO
2021-05-18	11	6	HC	Differentiated	20	1	848	128785.881	151.870	DMSO
2021-05-18	11	6	HC	Differentiated	20	1	840	119604.229	142.386	DMSO
2021-05-18	11	6	HC	Differentiated	20	1	920	139061.836	151.154	DMSO
2021-05-18	11	6	HC	Differentiated	20	1	744	122754.111	164.992	DMSO
2021-05-18	11	6	HC	Differentiated	20	1	705	99928.150	141.742	DMSO
2021-05-18	11	6	HC	Differentiated	20	1	711	99714.532	140.245	DMSO
2021-05-18	11	6	HC	Differentiated	20	1	810	118576.925	146.391	DMSO
2021-05-18	11	6	HC	Differentiated	20	1	831	130712.320	157.295	DMSO
2021-05-18	11	6	HC	Differentiated	20	1	927	145533.464	156.994
2021-05-18	11	6	HC	Differentiated	20	1	839	120714.067	143.879
2021-05-18	11	6	HC	Differentiated	20	1	801	104207.289	130.096
2021-05-18	11	6	HC	Undifferentiated	20	1	810	92310.757	113.964
2021-05-18	11	6	HC	Undifferentiated	20	1	858	115435.782	134.541
2021-05-18	11	6	HC	Undifferentiated	20	1	822	107107.627	130.301
2021-05-23	3	4	UC	Differentiated	2	2	635	18993.476	29.911
2021-05-23	3	4	UC	Differentiated	2	2	563	15254.205	27.095
2021-05-23	3	4	UC	Differentiated	2	2	352	8763.157	24.895
2021-05-23	3	4	UC	Differentiated	2	2	396	10296.345	26.001
2021-05-23	3	4	UC	Differentiated	2	2	552	16449.490	29.800
2021-05-23	3	4	UC	Differentiated	2	2	630	17383.579	27.593
2021-05-23	3	4	UC	Undifferentiated	2	2	639	17772.945	27.814
2021-05-23	3	4	UC	Undifferentiated	2	2	528	14270.595	27.028
2021-05-23	3	4	UC	Undifferentiated	2	2	305	7772.750	25.484
2021-05-23	3	4	UC	Undifferentiated	2	2	349	14015.226	40.158
2021-05-23	3	4	UC	Undifferentiated	2	2	480	13070.455	27.230
2021-05-23	3	4	UC	Undifferentiated	2	2	572	15252.263	26.665
2021-05-23	3	4	UC	Differentiated	20	2	400	9921.545	24.804
2021-05-23	3	4	UC	Differentiated	20	2	376	9320.504	24.789
2021-05-23	3	4	UC	Differentiated	20	2	206	5182.157	25.156
2021-05-23	3	4	UC	Differentiated	20	2	187	4859.790	25.988
2021-05-23	3	4	UC	Differentiated	20	2	294	7141.609	24.291
2021-05-23	3	4	UC	Differentiated	20	2	391	10702.218	27.371
2021-05-23	3	4	UC	Undifferentiated	20	2	502	12879.171	25.656
2021-05-23	3	4	UC	Undifferentiated	20	2	427	105289.944	246.581	Bubles
2021-05-23	3	4	UC	Undifferentiated	20	2	194	4867.558	25.091
2021-05-23	3	4	UC	Undifferentiated	20	2	138	3571.290	25.879
2021-05-23	3	4	UC	Undifferentiated	20	2	311	7744.592	24.902
2021-05-23	3	4	UC	Undifferentiated	20	2	349	10814.852	30.988
2021-05-26	6	4	UC	Differentiated	2	2	1015	69084.750	68.064
2021-05-26	6	4	UC	Differentiated	2	2	1036	66994.215	64.666
2021-05-26	6	4	UC	Differentiated	2	2	643	42849.654	66.640
2021-05-26	6	4	UC	Differentiated	2	2	749	50670.953	67.651
2021-05-26	6	4	UC	Differentiated	2	2	912	57924.226	63.513
2021-05-26	6	4	UC	Differentiated	2	2	1033	67687.499	65.525
2021-05-26	6	4	UC	Undifferentiated	2	2	1088	73882.396	67.907
2021-05-26	6	4	UC	Undifferentiated	2	2	1040	73060.941	70.251
2021-05-26	6	4	UC	Undifferentiated	2	2	608	42431.158	69.788
2021-05-26	6	4	UC	Undifferentiated	2	2	688	55427.819	80.564
2021-05-26	6	4	UC	Undifferentiated	2	2	884	56821.185	64.277
2021-05-26	6	4	UC	Undifferentiated	2	2	965	56960.036	59.026
2021-05-26	6	4	UC	Differentiated	20	2	678	35393.445	52.203
2021-05-26	6	4	UC	Differentiated	20	2	629	33507.788	53.272
2021-05-26	6	4	UC	Differentiated	20	2	357	18470.114	51.737
2021-05-26	6	4	UC	Differentiated	20	2	375	18799.278	50.131
2021-05-26	6	4	UC	Differentiated	20	2	509	25645.707	50.384
2021-05-26	6	4	UC	Differentiated	20	2	592	31594.944	53.370
2021-05-26	6	4	UC	Undifferentiated	20	2	742	41374.724	55.761
2021-05-26	6	4	UC	Undifferentiated	20	2	670	35708.045	53.296
2021-05-26	6	4	UC	Undifferentiated	20	2	316	13525.848	42.803
2021-05-26	6	4	UC	Undifferentiated	20	2	232	9455.471	40.756
2021-05-26	6	4	UC	Undifferentiated	20	2	470	22894.901	48.713
2021-05-26	6	4	UC	Undifferentiated	20	2	530	29258.749	55.205
2021-05-28	8	4	UC	Differentiated	2	2	1298	141320.352	108.875
2021-05-28	8	4	UC	Differentiated	2	2	1275	177984.818	139.596
2021-05-28	8	4	UC	Differentiated	2	2	849	101133.144	119.120
2021-05-28	8	4	UC	Differentiated	2	2	926	105130.698	113.532
2021-05-28	8	4	UC	Differentiated	2	2	1231	150722.418	122.439
2021-05-28	8	4	UC	Differentiated	2	2	1375	176675.929	128.492
2021-05-28	8	4	UC	Undifferentiated	2	2	1396	169936.308	121.731
2021-05-28	8	4	UC	Undifferentiated	2	2	1313	180534.630	137.498
2021-05-28	8	4	UC	Undifferentiated	2	2	772	92089.372	119.287
2021-05-28	8	4	UC	Undifferentiated	2	2	950	113094.732	119.047
2021-05-28	8	4	UC	Undifferentiated	2	2	1120	129372.358	115.511
2021-05-28	8	4	UC	Undifferentiated	2	2	1237	135166.237	109.269
2021-05-28	8	4	UC	Differentiated	20	2	1298	141320.352	108.875
2021-05-28	8	4	UC	Differentiated	20	2	1062	103656.740	97.605
2021-05-28	8	4	UC	Differentiated	20	2	994	119341.092	120.061
2021-05-28	8	4	UC	Differentiated	20	2	673	66465.027	98.759
2021-05-28	8	4	UC	Differentiated	20	2	695	62210.162	89.511
2021-05-28	8	4	UC	Differentiated	20	2	839	95754.848	114.130
2021-05-28	8	4	UC	Differentiated	20	2	855	83946.676	98.183
2021-05-28	8	4	UC	Undifferentiated	20	2	1097	112621.862	102.664
2021-05-28	8	4	UC	Undifferentiated	20	2	1003	120975.262	120.613
2021-05-28	8	4	UC	Undifferentiated	20	2	622	52100.246	83.762
2021-05-28	8	4	UC	Undifferentiated	20	2	493	35676.002	72.365
2021-05-28	8	4	UC	Undifferentiated	20	2	779	91620.385	117.613
2021-05-28	8	4	UC	Undifferentiated	20	2	762	84348.664	110.694
2021-05-31	11	4	UC	Differentiated	2	2	1297	561462.515	432.893
2021-05-31	11	4	UC	Differentiated	2	2	1129	569162.438	504.130
2021-05-31	11	4	UC	Differentiated	2	2	945	451354.540	477.624
2021-05-31	11	4	UC	Differentiated	2	2	972	374297.986	385.080
2021-05-31	11	4	UC	Differentiated	2	2	1092	537430.590	492.153
2021-05-31	11	4	UC	Differentiated	2	2	1220	586809.159	480.991
2021-05-31	11	4	UC	Undifferentiated	2	2	1484	464557.048	313.044
2021-05-31	11	4	UC	Undifferentiated	2	2	1382	464084.177	335.806
2021-05-31	11	4	UC	Undifferentiated	2	2	978	242247.647	247.697
2021-05-31	11	4	UC	Undifferentiated	2	2	1058	262734.499	248.331
2021-05-31	11	4	UC	Undifferentiated	2	2	1216	323847.446	266.322
2021-05-31	11	4	UC	Undifferentiated	2	2	1327	382864.032	288.518
2021-05-31	11	4	UC	Differentiated	20	2	1168	460325.485	394.114
2021-05-31	11	4	UC	Differentiated	20	2	1135	506682.344	446.416
2021-05-31	11	4	UC	Differentiated	20	2	833	274371.778	329.378
2021-05-31	11	4	UC	Differentiated	20	2	927	357798.004	385.974
2021-05-31	11	4	UC	Differentiated	20	2	992	388249.125	391.380
2021-05-31	11	4	UC	Differentiated	20	2	1073	463916.197	432.354
2021-05-31	11	4	UC	Undifferentiated	20	2	1335	494991.663	370.780
2021-05-31	11	4	UC	Undifferentiated	20	2	1179	398086.195	337.647
2021-05-31	11	4	UC	Undifferentiated	20	2	764	151425.412	198.201
2021-05-31	11	4	UC	Undifferentiated	20	2	761	169172.141	222.302
2021-05-31	11	4	UC	Undifferentiated	20	2	999	286866.438	287.154
2021-05-31	11	4	UC	Undifferentiated	20	2	1016	361905.281	356.206
2021-05-31	3	6	HC	Undifferentiated	2	2	728	21775.353	29.911
2021-05-31	3	6	HC	Undifferentiated	2	2	612	19464.404	31.805
2021-05-31	3	6	HC	Undifferentiated	2	2	393	11613.975	29.552
2021-05-31	3	6	HC	Undifferentiated	2	2	415	12590.788	30.339
2021-05-31	3	6	HC	Undifferentiated	2	2	513	14570.630	28.403
2021-05-31	3	6	HC	Undifferentiated	2	2	597	20529.577	34.388
2021-05-31	3	6	HC	Undifferentiated	2	2	727	21562.707	29.660
2021-05-31	3	6	HC	Undifferentiated	2	2	515	15149.338	29.416
2021-05-31	3	6	HC	Undifferentiated	2	2	635	18993.476	29.911
2021-05-31	3	6	HC	Undifferentiated	2	2	563	15254.205	27.095
2021-05-31	3	6	HC	Undifferentiated	2	2	353	8776.751	24.863
2021-05-31	3	6	HC	Undifferentiated	2	2	396	10296.345	26.001
2021-05-31	3	6	HC	Undifferentiated	2	2	552	16449.490	29.800
2021-05-31	3	6	HC	Undifferentiated	2	2	630	17383.579	27.593
2021-05-31	3	6	HC	Differentiated	2	2	639	17772.945	27.814
2021-05-31	3	6	HC	Differentiated	2	2	528	14270.595	27.028
2021-05-31	3	6	HC	Differentiated	2	2	305	7772.750	25.484
2021-05-31	3	6	HC	Differentiated	2	2	349	14015.226	40.158
2021-05-31	3	6	HC	Differentiated	2	2	480	13070.455	27.230
2021-05-31	3	6	HC	Differentiated	2	2	572	15252.263	26.665
2021-05-31	3	6	HC	Undifferentiated	20	2	735	20669.399	28.122
2021-05-31	3	6	HC	Undifferentiated	20	2	539	16683.498	30.953
2021-05-31	3	6	HC	Undifferentiated	20	2	397	11469.298	28.890
2021-05-31	3	6	HC	Undifferentiated	20	2	414	11133.336	26.892
2021-05-31	3	6	HC	Undifferentiated	20	2	445	11868.373	26.671
2021-05-31	3	6	HC	Undifferentiated	20	2	481	12602.440	26.200
2021-05-31	3	6	HC	Differentiated	20	2	568	15704.743	27.649
2021-05-31	3	6	HC	Differentiated	20	2	512	15663.961	30.594
2021-05-31	3	6	HC	Differentiated	20	2	272	7092.089	26.074
2021-05-31	3	6	HC	Differentiated	20	2	250	6639.609	26.558
2021-05-31	3	6	HC	Differentiated	20	2	408	11219.754	27.499
2021-05-31	3	6	HC	Differentiated	20	2	478	13126.772	27.462
2021-05-31	3	6	HC	Undifferentiated	20	2	556	16357.246	29.420
2021-05-31	3	6	HC	Undifferentiated	20	2	421	11877.112	28.212
2021-05-31	3	6	HC	Undifferentiated	20	2	218	6558.046	30.083
2021-05-31	3	6	HC	Undifferentiated	20	2	169	4075.232	24.114
2021-05-31	3	6	HC	Undifferentiated	20	2	339	9203.014	27.148
2021-05-31	3	6	HC	Undifferentiated	20	2	378	9986.601	26.420
2021-05-31	3	6	HC	Undifferentiated	20	2	661	20615.024	31.188
2021-05-31	3	6	HC	Undifferentiated	20	2	474	14047.268	29.636
2021-05-31	3	6	HC	Undifferentiated	20	2	257	6687.187	26.020
2021-05-31	3	6	HC	Undifferentiated	20	2	247	9828.330	39.791
2021-05-31	3	6	HC	Undifferentiated	20	2	410	11046.918	26.944
2021-05-31	3	6	HC	Undifferentiated	20	2	336	9404.979	27.991
2021-06-02	5	6	HC	Undifferentiated	2	2	1231	67020.432	54.444
2021-06-02	5	6	HC	Undifferentiated	2	2	1062	54823.864	51.623
2021-06-02	5	6	HC	Undifferentiated	2	2	769	40336.739	52.453
2021-06-02	5	6	HC	Undifferentiated	2	2	757	38243.292	50.520
2021-06-02	5	6	HC	Undifferentiated	2	2	870	45407.233	52.192
2021-06-02	5	6	HC	Undifferentiated	2	2	765	40561.037	53.021
2021-06-02	5	6	HC	Undifferentiated	2	2	902	54020.858	59.890
2021-06-02	5	6	HC	Undifferentiated	2	2	1082	58817.534	54.360
2021-06-02	5	6	HC	Undifferentiated	2	2	859	45853.887	53.381
2021-06-02	5	6	HC	Undifferentiated	2	2	645	34544.802	53.558
2021-06-02	5	6	HC	Undifferentiated	2	2	685	35854.664	52.343
2021-06-02	5	6	HC	Undifferentiated	2	2	948	54464.599	57.452
2021-06-02	5	6	HC	Differentiated	2	2	1140	59075.816	51.821
2021-06-02	5	6	HC	Differentiated	2	2	952	52735.272	55.394
2021-06-02	5	6	HC	Differentiated	2	2	568	35064.280	61.733
2021-06-02	5	6	HC	Differentiated	2	2	482	27131.317	56.289
2021-06-02	5	6	HC	Differentiated	2	2	749	44781.918	59.789
2021-06-02	5	6	HC	Differentiated	2	2	760	39704.627	52.243
2021-06-02	5	6	HC	Undifferentiated	2	2	1001	54320.893	54.267
2021-06-02	5	6	HC	Undifferentiated	2	2	851	45106.227	53.004
2021-06-02	5	6	HC	Undifferentiated	2	2	694	34656.466	49.937
2021-06-02	5	6	HC	Undifferentiated	2	2	675	34236.999	50.721
2021-06-02	5	6	HC	Undifferentiated	2	2	592	17217.540	29.084
2021-06-02	5	6	HC	Undifferentiated	2	2	612	32501.846	53.108
2021-06-02	5	6	HC	Undifferentiated	2	2	721	38409.330	53.272
2021-06-02	5	6	HC	Undifferentiated	20	2	1181	54877.717	46.467
2021-06-02	5	6	HC	Undifferentiated	20	2	851	37797.883	44.416
2021-06-02	5	6	HC	Undifferentiated	20	2	694	30655.914	44.173
2021-06-02	5	6	HC	Undifferentiated	20	2	738	31468.462	42.640
2021-06-02	5	6	HC	Undifferentiated	20	2	804	35919.227	44.676
2021-06-02	5	6	HC	Undifferentiated	20	2	741	31455.016	42.449
2021-06-02	5	6	HC	Differentiated	20	2	915	43174.530	47.185
2021-06-02	5	6	HC	Differentiated	20	2	839	39152.130	46.665
2021-06-02	5	6	HC	Differentiated	20	2	569	24823.050	43.626
2021-06-02	5	6	HC	Differentiated	20	2	565	23194.112	41.052
2021-06-02	5	6	HC	Differentiated	20	2	720	32260.840	44.807
2021-06-02	5	6	HC	Differentiated	20	2	760	34831.988	45.832
2021-06-02	5	6	HC	Undifferentiated	20	2	942	41037.510	43.564
2021-06-02	5	6	HC	Undifferentiated	20	2	750	33587.233	44.783
2021-06-02	5	6	HC	Undifferentiated	20	2	528	23722.364	44.929
2021-06-02	5	6	HC	Undifferentiated	20	2	419	18914.309	45.142
2021-06-02	5	6	HC	Undifferentiated	20	2	609	29382.346	48.247
2021-06-02	5	6	HC	Undifferentiated	20	2	693	32238.750	46.521
2021-06-02	5	6	HC	Undifferentiated	20	2	939	49025.643	52.210
2021-06-02	5	6	HC	Undifferentiated	20	2	782	37002.624	47.318
2021-06-02	5	6	HC	Undifferentiated	20	2	600	27257.812	45.430
2021-06-02	5	6	HC	Undifferentiated	20	2	493	24142.085	48.970
2021-06-02	5	6	HC	Undifferentiated	20	2	784	36966.126	47.151
2021-06-02	5	6	HC	Undifferentiated	20	2	668	29377.544	43.978
2021-02-04	7	6	HC	Undifferentiated	2	2	1599	137312.908	85.874
2021-02-04	7	6	HC	Undifferentiated	2	2	1469	120634.547	82.120
2021-02-04	7	6	HC	Undifferentiated	2	2	1075	91500.960	85.117
2021-02-04	7	6	HC	Undifferentiated	2	2	1112	101628.034	91.392
2021-02-04	7	6	HC	Undifferentiated	2	2	1204	108672.997	90.260
2021-02-04	7	6	HC	Undifferentiated	2	2	1258	115226.205	91.595
2021-02-04	7	6	HC	Undifferentiated	2	2	1396	124889.378	89.462
2021-02-04	7	6	HC	Undifferentiated	2	2	1178	102539.509	87.045
2021-02-04	7	6	HC	Undifferentiated	2	2	900	78836.354	87.596
2021-02-04	7	6	HC	Undifferentiated	2	2	864	80370.206	93.021
2021-02-04	7	6	HC	Undifferentiated	2	2	1006	84924.700	84.418
2021-02-04	7	6	HC	Undifferentiated	2	2	1286	105741.677	82.225
2021-02-04	7	6	HC	Differentiated	2	2	1422	124622.370	87.639
2021-02-04	7	6	HC	Differentiated	2	2	1235	104794.665	84.854
2021-02-04	7	6	HC	Differentiated	2	2	784	72514.616	92.493
2021-02-04	7	6	HC	Differentiated	2	2	675	61810.306	91.571
2021-02-04	7	6	HC	Differentiated	2	2	1012	87115.506	86.083
2021-02-04	7	6	HC	Differentiated	2	2	1077	94101.881	87.374
2021-02-04	7	6	HC	Undifferentiated	2	2	1309	117682.097	89.902
2021-02-04	7	6	HC	Undifferentiated	2	2	1129	94517.760	83.718
2021-02-04	7	6	HC	Undifferentiated	2	2	979	82448.638	84.217
2021-02-04	7	6	HC	Undifferentiated	2	2	870	63164.553	72.603
2021-02-04	7	6	HC	Undifferentiated	2	2	852	70150.928	82.337
2021-02-04	7	6	HC	Undifferentiated	2	2	1004	81713.887	81.388
2021-02-04	7	6	HC	Undifferentiated	20	2	1420	95311.098	67.120
2021-02-04	7	6	HC	Undifferentiated	20	2	1155	75811.870	65.638
2021-02-04	7	6	HC	Undifferentiated	20	2	963	64181.678	66.648
2021-02-04	7	6	HC	Undifferentiated	20	2	942	64210.492	68.164
2021-02-04	7	6	HC	Undifferentiated	20	2	928	65346.714	70.417
2021-02-04	7	6	HC	Undifferentiated	20	2	878	58523.617	66.656
2021-02-04	7	6	HC	Differentiated	20	2	1122	77010.522	68.637
2021-02-04	7	6	HC	Differentiated	20	2	1113	82243.100	73.893
2021-02-04	7	6	HC	Differentiated	20	2	794	60427.246	76.105
2021-02-04	7	6	HC	Differentiated	20	2	674	47048.059	69.804
2021-02-04	7	6	HC	Differentiated	20	2	824	55774.785	67.688
2021-02-04	7	6	HC	Differentiated	20	2	897	62810.143	70.022
2021-02-04	7	6	HC	Undifferentiated	20	2	1121	71987.324	64.217
2021-02-04	7	6	HC	Undifferentiated	20	2	968	65582.027	67.750
2021-02-04	7	6	HC	Undifferentiated	20	2	735	46005.962	62.593
2021-02-04	7	6	HC	Undifferentiated	20	2	554	37330.140	67.383
2021-02-04	7	6	HC	Undifferentiated	20	2	815	55091.899	67.597
2021-02-04	7	6	HC	Undifferentiated	20	2	896	63785.009	71.189
2021-02-04	7	6	HC	Undifferentiated	20	2	1252	97916.822	78.208
2021-02-04	7	6	HC	Undifferentiated	20	2	952	65698.242	69.011
2021-02-04	7	6	HC	Undifferentiated	20	2	739	48564.623	65.717
2021-02-04	7	6	HC	Undifferentiated	20	2	661	47361.169	71.651
2021-02-04	7	6	HC	Undifferentiated	20	2	974	63275.005	64.964
2021-02-04	7	6	HC	Undifferentiated	20	2	818	51724.531	63.233
2021-06-07	10	6	HC	Differentiated	2	2	1856	463938.910	249.967
2021-06-07	10	6	HC	Differentiated	2	2	1622	381170.438	235.000
2021-06-07	10	6	HC	Differentiated	2	2	1339	261294.653	195.142
2021-06-07	10	6	HC	Differentiated	2	2	1192	225173.730	188.904
2021-06-07	10	6	HC	Differentiated	2	2	1311	274762.203	209.582
2021-06-07	10	6	HC	Differentiated	2	2	1451	374471.241	258.078
2021-06-07	10	6	HC	Undifferentiated	2	2	1969	382812.822	194.420
2021-06-07	10	6	HC	Undifferentiated	2	2	1583	314662.530	198.776
2021-06-07	10	6	HC	Undifferentiated	2	2	1541	290061.346	188.229
2021-06-07	10	6	HC	Undifferentiated	2	2	1583	274645.026	173.497
2021-06-07	10	6	HC	Undifferentiated	2	2	1669	291151.466	174.447
2021-06-07	10	6	HC	Undifferentiated	2	2	1929	361084.369	187.187
2021-06-07	10	6	HC	Differentiated	20	2	1576	421717.152	267.587
2021-06-07	10	6	HC	Differentiated	20	2	1350	292977.298	217.020
2021-06-07	10	6	HC	Differentiated	20	2	1108	208285.989	187.984
2021-06-07	10	6	HC	Differentiated	20	2	1127	236678.102	210.007
2021-06-07	10	6	HC	Differentiated	20	2	1302	317620.741	243.948
2021-06-07	10	6	HC	Differentiated	20	2	1609	380847.726	236.698
2021-06-07	10	6	HC	Undifferentiated	20	2	1931	376238.484	194.841
2021-06-07	10	6	HC	Undifferentiated	20	2	1548	231482.982	149.537
2021-06-07	10	6	HC	Undifferentiated	20	2	1322	231116.088	174.823
2021-06-07	10	6	HC	Undifferentiated	20	2	1300	215253.155	165.579
2021-06-07	10	6	HC	Undifferentiated	20	2	1543	294546.685	190.892
2021-06-07	10	6	HC	Undifferentiated	20	2	1720	267782.551	155.688
09.06.021	12	6	HC	Differentiated	2	2	1789	812989.695	454.438
09.06.021	12	6	HC	Differentiated	2	2	1583	707508.301	446.941
09.06.021	12	6	HC	Differentiated	2	2	1344	444966.011	331.076
09.06.021	12	6	HC	Differentiated	2	2	1069	384476.335	359.660
09.06.021	12	6	HC	Differentiated	2	2	1311	471714.781	359.813
09.06.021	12	6	HC	Differentiated	2	2	1456	566681.076	389.204
09.06.021	12	6	HC	Undifferentiated	2	2	2203	607757.962	275.877
09.06.021	12	6	HC	Undifferentiated	2	2	1713	502242.952	293.195
09.06.021	12	6	HC	Undifferentiated	2	2	1810	433386.724	239.440
09.06.021	12	6	HC	Undifferentiated	2	2	1674	415547.169	248.236
09.06.021	12	6	HC	Undifferentiated	2	2	1837	374411.692	203.817
09.06.021	12	6	HC	Undifferentiated	2	2	2098	480581.733	229.067
09.06.021	12	6	HC	Differentiated	20	2	1656	730299.980	441.002
09.06.021	12	6	HC	Differentiated	20	2	1525	734492.381	481.634
09.06.021	12	6	HC	Differentiated	20	2	1287	846099.582	657.420
09.06.021	12	6	HC	Differentiated	20	2	1266	526305.322	415.723
09.06.021	12	6	HC	Differentiated	20	2	1349	830510.377	615.649
09.06.021	12	6	HC	Differentiated	20	2	1501	741340.451	493.898
09.06.021	12	6	HC	Undifferentiated	20	2	2137	637233.474	298.191
09.06.021	12	6	HC	Undifferentiated	20	2	1982	613425.628	309.498
09.06.021	12	6	HC	Undifferentiated	20	2	1708	392788.144	229.970
09.06.021	12	6	HC	Undifferentiated	20	2	1490	370889.691	248.919
09.06.021	12	6	HC	Undifferentiated	20	2	1749	440586.323	251.908
09.06.021	12	6	HC	Undifferentiated	20	2	1922	450761.418	234.527
2021-05-31	3	2	HC	Undifferentiated	2	1	861	29016.411	33.701
2021-05-31	3	2	HC	Undifferentiated	2	1	630	20643.134	32.767
2021-05-31	3	2	HC	Undifferentiated	2	1	629	20342.511	32.341
2021-05-31	3	2	HC	Undifferentiated	2	1	621	20828.503	33.540
2021-05-31	3	2	HC	Undifferentiated	2	1	708	23896.207	33.752
2021-05-31	3	2	HC	Undifferentiated	2	1	761	26200.347	34.429
2021-05-31	3	2	HC	Undifferentiated	2	1	700	23348.746	33.355
2021-05-31	3	2	HC	Undifferentiated	2	1	568	17853.002	31.431
2021-05-31	3	2	HC	Undifferentiated	2	1	419	13279.299	31.693
2021-05-31	3	2	HC	Undifferentiated	2	1	397	12459.068	31.383
2021-05-31	3	2	HC	Undifferentiated	2	1	659	21580.542	32.747
2021-05-31	3	2	HC	Undifferentiated	2	1	665	22609.193	33.999
2021-05-31	3	2	HC	Differentiated	2	1	757	26716.113	35.292
2021-05-31	3	2	HC	Differentiated	2	1	589	19140.977	32.497
2021-05-31	3	2	HC	Differentiated	2	1	431	14724.789	34.164
2021-05-31	3	2	HC	Differentiated	2	1	416	12804.833	30.781
2021-05-31	3	2	HC	Differentiated	2	1	627	19901.660	31.741
2021-05-31	3	2	HC	Differentiated	2	1	633	19942.960	31.505
2021-05-31	3	2	HC	Undifferentiated	2	1	755	25966.956	34.393
2021-05-31	3	2	HC	Undifferentiated	2	1	614	20928.391	34.085
2021-05-31	3	2	HC	Undifferentiated	2	1	589	20097.594	34.122
2021-05-31	3	2	HC	Undifferentiated	2	1	493	16777.289	34.031
2021-05-31	3	2	HC	Undifferentiated	2	1	638	21591.107	33.842
2021-05-31	3	2	HC	Undifferentiated	2	1	730	27097.415	37.120
2021-05-31	3	2	HC	Undifferentiated	20	1	776	27193.461	35.043
2021-05-31	3	2	HC	Undifferentiated	20	1	744	25965.995	34.901
2021-05-31	3	2	HC	Undifferentiated	20	1	573	23965.360	41.824
2021-05-31	3	2	HC	Undifferentiated	20	1	611	19444.482	31.824
2021-05-31	3	2	HC	Undifferentiated	20	1	710	22599.588	31.830
2021-05-31	3	2	HC	Undifferentiated	20	1	804	28004.088	34.831
2021-05-31	3	2	HC	Undifferentiated	20	1	678	24222.763	35.727
2021-05-31	3	2	HC	Undifferentiated	20	1	525	15638.185	29.787
2021-05-31	3	2	HC	Undifferentiated	20	1	505	16236.551	32.152
2021-05-31	3	2	HC	Undifferentiated	20	1	400	12970.992	32.427
2021-05-31	3	2	HC	Undifferentiated	20	1	582	19182.277	32.959
2021-05-31	3	2	HC	Undifferentiated	20	1	764	26003.453	34.036
2021-05-31	3	2	HC	Differentiated	20	1	663	22846.426	34.459
2021-05-31	3	2	HC	Differentiated	20	1	562	18652.104	33.189
2021-05-31	3	2	HC	Differentiated	20	1	384	11508.214	29.969
2021-05-31	3	2	HC	Differentiated	20	1	447	15100.328	33.781
2021-05-31	3	2	HC	Differentiated	20	1	653	21354.834	32.703
2021-05-31	3	2	HC	Differentiated	20	1	707	23918.298	33.831
2021-05-31	3	2	HC	Undifferentiated	20	1	716	25572.207	35.715
2021-05-31	3	2	HC	Undifferentiated	20	1	578	18836.512	32.589
2021-05-31	3	2	HC	Undifferentiated	20	1	530	19036.287	35.918
2021-05-31	3	2	HC	Undifferentiated	20	1	539	18364.927	34.072
2021-05-31	3	2	HC	Undifferentiated	20	1	662	22424.785	33.874
2021-05-31	3	2	HC	Undifferentiated	20	1	693	25115.029	36.241
2021-06-02	5	2	HC	Undifferentiated	2	1	1125	67548.085	60.043
2021-06-02	5	2	HC	Undifferentiated	2	1	840	47828.912	56.939
2021-06-02	5	2	HC	Undifferentiated	2	1	883	52171.145	59.084
2021-06-02	5	2	HC	Undifferentiated	2	1	858	49645.139	57.861
2021-06-02	5	2	HC	Undifferentiated	2	1	972	55494.331	57.093
2021-06-02	5	2	HC	Undifferentiated	2	1	962	55227.324	57.409
2021-06-02	5	2	HC	Undifferentiated	2	1	935	54934.384	58.753
2021-06-02	5	2	HC	Undifferentiated	2	1	802	44312.673	55.253
2021-06-02	5	2	HC	Undifferentiated	2	1	644	33871.529	52.596
2021-06-02	5	2	HC	Undifferentiated	2	1	593	32156.150	54.226
2021-06-02	5	2	HC	Undifferentiated	2	1	898	49652.823	55.293
2021-06-02	5	2	HC	Undifferentiated	2	1	845	49408.866	58.472
2021-06-02	5	2	HC	Differentiated	2	1	1012	60417.641	59.701
2021-06-02	5	2	HC	Differentiated	2	1	861	46409.354	53.902
2021-06-02	5	2	HC	Differentiated	2	1	671	37795.002	56.326
2021-06-02	5	2	HC	Differentiated	2	1	675	36130.527	53.527
2021-06-02	5	2	HC	Differentiated	2	1	863	48638.578	56.360
2021-06-02	5	2	HC	Differentiated	2	1	861	46828.114	54.388
2021-06-02	5	2	HC	Undifferentiated	2	1	980	62934.042	64.218
2021-06-02	5	2	HC	Undifferentiated	2	1	788	50238.702	63.755
2021-06-02	5	2	HC	Undifferentiated	2	1	772	47335.236	61.315
2021-06-02	5	2	HC	Undifferentiated	2	1	692	39057.044	56.441
2021-06-02	5	2	HC	Undifferentiated	2	1	866	50176.272	57.940
2021-06-02	5	2	HC	Undifferentiated	2	1	876	56555.638	64.561
2021-06-02	5	2	HC	Undifferentiated	20	1	1016	64167.271	63.157
2021-06-02	5	2	HC	Undifferentiated	20	1	895	47378.457	52.937
2021-06-02	5	2	HC	Undifferentiated	20	1	720	46053.985	63.964
2021-06-02	5	2	HC	Undifferentiated	20	1	753	37333.021	49.579
2021-06-02	5	2	HC	Undifferentiated	20	1	880	48131.456	54.695
2021-06-02	5	2	HC	Undifferentiated	20	1	981	56667.051	57.765
2021-06-02	5	2	HC	Undifferentiated	20	1	847	51508.428	60.813
2021-06-02	5	2	HC	Undifferentiated	20	1	784	43224.474	55.133
2021-06-02	5	2	HC	Undifferentiated	20	1	708	39119.474	55.253
2021-06-02	5	2	HC	Undifferentiated	20	1	542	30096.927	55.529
2021-06-02	5	2	HC	Undifferentiated	20	1	776	42256.332	54.454
2021-06-02	5	2	HC	Undifferentiated	20	1	869	48118.970	55.373
2021-06-02	5	2	HC	Differentiated	20	1	775	45352.850	58.520
2021-06-02	5	2	HC	Differentiated	20	1	741	40577.450	54.760
2021-06-02	5	2	HC	Differentiated	20	1	626	31035.295	49.577
2021-06-02	5	2	HC	Differentiated	20	1	623	34978.938	56.146
2021-06-02	5	2	HC	Differentiated	20	1	786	43274.418	55.057
2021-06-02	5	2	HC	Differentiated	20	1	809	43648.997	53.954
2021-06-02	5	2	HC	Undifferentiated	20	1	936	58744.523	62.761
2021-06-02	5	2	HC	Undifferentiated	20	1	761	41282.427	54.248
2021-06-02	5	2	HC	Undifferentiated	20	1	680	39469.081	58.043
2021-06-02	5	2	HC	Undifferentiated	20	1	727	42419.610	58.349
2021-06-02	5	2	HC	Undifferentiated	20	1	838	49285.928	58.814
2021-06-02	5	2	HC	Undifferentiated	20	1	894	56174.336	62.835
2021-02-04	7	2	HC	Undifferentiated	2	1	1293	116948.328	90.447
2021-02-04	7	2	HC	Undifferentiated	2	1	1002	89762.546	89.583
2021-02-04	7	2	HC	Undifferentiated	2	1	1031	86406.703	83.809
2021-02-04	7	2	HC	Undifferentiated	2	1	1005	93344.096	92.880
2021-02-04	7	2	HC	Undifferentiated	2	1	1076	101293.813	94.139
2021-02-04	7	2	HC	Undifferentiated	2	1	1173	91962.957	78.400
2021-02-04	7	2	HC	Undifferentiated	2	1	1093	98044.581	89.702
2021-02-04	7	2	HC	Undifferentiated	2	1	936	78385.913	83.746
2021-02-04	7	2	HC	Undifferentiated	2	1	779	57943.511	74.382
2021-02-04	7	2	HC	Undifferentiated	2	1	750	59862.507	79.817
2021-02-04	7	2	HC	Undifferentiated	2	1	1042	95548.349	91.697
2021-02-04	7	2	HC	Undifferentiated	2	1	1067	91694.989	85.937
2021-02-04	7	2	HC	Differentiated	2	1	1147	114439.610	99.773
2021-02-04	7	2	HC	Differentiated	2	1	1008	80854.292	80.213
2021-02-04	7	2	HC	Differentiated	2	1	821	64109.656	78.087
2021-02-04	7	2	HC	Differentiated	2	1	819	63036.823	76.968
2021-02-04	7	2	HC	Differentiated	2	1	998	87004.108	87.178
2021-02-04	7	2	HC	Differentiated	2	1	1015	79548.068	78.372
2021-02-04	7	2	HC	Undifferentiated	2	1	1152	106879.840	92.778
2021-02-04	7	2	HC	Undifferentiated	2	1	928	86998.346	93.748
2021-02-04	7	2	HC	Undifferentiated	2	1	922	75656.290	82.057
2021-02-04	7	2	HC	Undifferentiated	2	1	823	71550.328	86.938
2021-02-04	7	2	HC	Undifferentiated	2	1	1045	93226.920	89.212
2021-02-04	7	2	HC	Undifferentiated	2	1	1116	114242.716	102.368
2021-02-04	7	2	HC	Undifferentiated	20	1	1173	100048.098	85.292
2021-02-04	7	2	HC	Undifferentiated	20	1	1036	86765.915	83.751
2021-02-04	7	2	HC	Undifferentiated	20	1	877	73073.616	83.322
2021-02-04	7	2	HC	Undifferentiated	20	1	953	68839.914	72.235
2021-02-04	7	2	HC	Undifferentiated	20	1	1070	83573.350	78.106
2021-02-04	7	2	HC	Undifferentiated	20	1	1100	89921.022	81.746
2021-02-04	7	2	HC	Undifferentiated	20	1	1089	94403.482	86.688
2021-02-04	7	2	HC	Undifferentiated	20	1	953	74602.666	78.282
2021-02-04	7	2	HC	Undifferentiated	20	1	888	66834.477	75.264
2021-02-04	7	2	HC	Undifferentiated	20	1	695	55243.661	79.487
2021-02-04	7	2	HC	Undifferentiated	20	1	898	76118.270	84.764
2021-02-04	7	2	HC	Undifferentiated	20	1	1042	87476.654	83.951
2021-02-04	7	2	HC	Differentiated	20	1	1033	91619.112	88.692
2021-02-04	7	2	HC	Differentiated	20	1	963	78696.141	81.720
2021-02-04	7	2	HC	Differentiated	20	1	751	56852.430	75.702
2021-02-04	7	2	HC	Differentiated	20	1	800	60479.122	75.599
2021-02-04	7	2	HC	Differentiated	20	1	963	79173.489	82.215
2021-02-04	7	2	HC	Differentiated	20	1	955	74690.068	78.209
2021-02-04	7	2	HC	Undifferentiated	20	1	1047	93251.892	89.066
2021-02-04	7	2	HC	Undifferentiated	20	1	846	60749.971	71.808
2021-02-04	7	2	HC	Undifferentiated	20	1	800	60914.209	76.143
2021-02-04	7	2	HC	Undifferentiated	20	1	839	65700.175	78.308
2021-02-04	7	2	HC	Undifferentiated	20	1	1003	79858.296	79.619
2021-02-04	7	2	HC	Undifferentiated	20	1	1053	94354.499	89.605
2021-06-07	10	2	HC	Differentiated	2	1	1173	443166.193	377.806
2021-06-07	10	2	HC	Differentiated	2	1	1029	460638.856	447.657
2021-06-07	10	2	HC	Differentiated	2	1	906	288302.799	318.215
2021-06-07	10	2	HC	Differentiated	2	1	940	334122.440	355.449
2021-06-07	10	2	HC	Differentiated	2	1	1153	482557.485	418.523
2021-06-07	10	2	HC	Differentiated	2	1	1140	518145.357	454.513
2021-06-07	10	2	HC	Undifferentiated	2	1	1407	421425.249	299.520
2021-06-07	10	2	HC	Undifferentiated	2	1	1252	394935.799	315.444
2021-06-07	10	2	HC	Undifferentiated	2	1	1185	298345.353	251.768
2021-06-07	10	2	HC	Undifferentiated	2	1	1091	323339.370	296.370
2021-06-07	10	2	HC	Undifferentiated	2	1	1466	398480.855	271.815
2021-06-07	10	2	HC	Undifferentiated	2	1	1363	368510.701	270.367
2021-06-07	10	2	HC	Differentiated	20	1	1144	277746.398	242.785
2021-06-07	10	2	HC	Differentiated	20	1	1096	242276.659	221.055
2021-06-07	10	2	HC	Differentiated	20	1	972	185548.128	190.893
2021-06-07	10	2	HC	Differentiated	20	1	962	184900.779	192.205
2021-06-07	10	2	HC	Differentiated	20	1	1232	271902.007	220.700
2021-06-07	10	2	HC	Undifferentiated	20	1	1390	294129.900	211.604
2021-06-07	10	2	HC	Undifferentiated	20	1	1232	273080.489	221.656
2021-06-07	10	2	HC	Undifferentiated	20	1	1127	222067.648	197.043
2021-06-07	10	2	HC	Undifferentiated	20	1	1014	151010.995	148.926
2021-06-07	10	2	HC	Undifferentiated	20	1	1091	224137.436	205.442
2021-06-07	10	2	HC	Undifferentiated	20	1	1379	372327.565	269.998
2021-06-07	10	2	HC	Differentiated	20	1	887	176576.484	199.072
2021-06-09	12	2	HC	Differentiated	2	1	1295	655287.335	506.013
2021-06-09	12	2	HC	Differentiated	2	1	1118	654194.328	585.147
2021-06-09	12	2	HC	Differentiated	2	1	948	513338.261	541.496
2021-06-09	12	2	HC	Differentiated	2	1	1041	498093.863	478.476
2021-06-09	12	2	HC	Differentiated	2	1	1123	639850.838	569.769
2021-06-09	12	2	HC	Differentiated	2	1	1184	709194.993	598.982
2021-06-09	12	2	HC	Undifferentiated	2	1	1457	702359.410	482.059
2021-06-09	12	2	HC	Undifferentiated	2	1	1300	661560.087	508.892
2021-06-09	12	2	HC	Undifferentiated	2	1	1317	487843.848	370.421
2021-06-09	12	2	HC	Undifferentiated	2	1	1126	570133.068	506.335
2021-06-09	12	2	HC	Undifferentiated	2	1	1528	639767.279	418.696
2021-06-09	12	2	HC	Undifferentiated	2	1	1470	583971.355	397.259
2021-06-09	12	2	HC	Differentiated	20	1	1337	382723.569	286.255
2021-06-09	12	2	HC	Differentiated	20	1	1282	468276.426	365.270
2021-06-09	12	2	HC	Differentiated	20	1	960	293925.322	306.172
2021-06-09	12	2	HC	Differentiated	20	1	1088	297586.592	273.517
2021-06-09	12	2	HC	Differentiated	20	1	1080	305392.240	282.771
2021-06-09	12	2	HC	Differentiated	20	1	1262	366342.946	290.288
2021-06-09	12	2	HC	Undifferentiated	20	1	1632	517497.051	317.094
2021-06-09	12	2	HC	Undifferentiated	20	1	1528	499786.190	327.085
2021-06-09	12	2	HC	Undifferentiated	20	1	1374	406604.412	295.928
2021-06-09	12	2	HC	Undifferentiated	20	1	1274	259914.521	204.015
2021-06-09	12	2	HC	Undifferentiated	20	1	1319	319057.645	241.894
2021-06-09	12	2	HC	Undifferentiated	20	1	1585	541338.515	341.538
2021-06-11	2	8	UC	Undifferentiated	2	1	732	18468.660	25.230
2021-06-11	2	8	UC	Undifferentiated	2	1	652	15549.826	23.849
2021-06-11	2	8	UC	Undifferentiated	2	1	582	14204.223	24.406
2021-06-11	2	8	UC	Undifferentiated	2	1	594	13962.188	23.505
2021-06-11	2	8	UC	Undifferentiated	2	1	611	14625.865	23.938
2021-06-11	2	8	UC	Undifferentiated	2	1	641	15343.327	23.937
2021-06-11	2	8	UC	Undifferentiated	2	1	692	16832.999	24.325
2021-06-11	2	8	UC	Undifferentiated	2	1	642	14659.481	22.834
2021-06-11	2	8	UC	Undifferentiated	2	1	473	11137.479	23.546
2021-06-11	2	8	UC	Undifferentiated	2	1	413	9691.988	23.467
2021-06-11	2	8	UC	Undifferentiated	2	1	622	14719.990	23.666
2021-06-11	2	8	UC	Undifferentiated	2	1	666	16014.688	24.046
2021-06-11	2	8	UC	Differentiated	2	1	819	19747.991	24.112
2021-06-11	2	8	UC	Differentiated	2	1	630	15071.517	23.923
2021-06-11	2	8	UC	Differentiated	2	1	369	8740.174	23.686
2021-06-11	2	8	UC	Differentiated	2	1	434	10158.771	23.407
2021-06-11	2	8	UC	Differentiated	2	1	550	12290.029	22.346
2021-06-11	2	8	UC	Differentiated	2	1	686	16599.607	24.198
2021-06-11	2	8	UC	Undifferentiated	2	1	781	18604.084	23.821
2021-06-11	2	8	UC	Undifferentiated	2	1	664	15882.145	23.919
2021-06-11	2	8	UC	Undifferentiated	2	1	610	15488.356	25.391
2021-06-11	2	8	UC	Undifferentiated	2	1	554	14135.070	25.515
2021-06-11	2	8	UC	Undifferentiated	2	1	642	15473.950	24.103
2021-06-11	2	8	UC	Undifferentiated	2	1	721	17239.273	23.910
2021-06-11	2	8	UC	Undifferentiated	20	1	632	14688.294	23.241
2021-06-11	2	8	UC	Undifferentiated	20	1	639	15025.415	23.514
2021-06-11	2	8	UC	Undifferentiated	20	1	532	12713.591	23.898
2021-06-11	2	8	UC	Undifferentiated	20	1	587	13217.832	22.518
2021-06-11	2	8	UC	Undifferentiated	20	1	602	14195.579	23.581
2021-06-11	2	8	UC	Undifferentiated	20	1	624	14843.889	23.788
2021-06-11	2	8	UC	Undifferentiated	20	1	598	14814.115	24.773
2021-06-11	2	8	UC	Undifferentiated	20	1	493	11611.945	23.554
2021-06-11	2	8	UC	Undifferentiated	20	1	421	9978.205	23.701
2021-06-11	2	8	UC	Undifferentiated	20	1	416	9663.175	23.229
2021-06-11	2	8	UC	Undifferentiated	20	1	617	14805.470	23.996
2021-06-11	2	8	UC	Undifferentiated	20	1	657	14902.477	22.683
2021-06-11	2	8	UC	Differentiated	20	1	624	15462.424	24.780
2021-06-11	2	8	UC	Differentiated	20	1	610	14092.810	23.103
2021-06-11	2	8	UC	Differentiated	20	1	280	6109.478	21.820
2021-06-11	2	8	UC	Differentiated	20	1	431	10047.358	23.312
2021-06-11	2	8	UC	Differentiated	20	1	568	13382.071	23.560
2021-06-11	2	8	UC	Differentiated	20	1	695	16508.364	23.753
2021-06-11	2	8	UC	Undifferentiated	20	1	690	16886.784	24.474
2021-06-11	2	8	UC	Undifferentiated	20	1	599	13853.656	23.128
2021-06-11	2	8	UC	Undifferentiated	20	1	529	12497.488	23.625
2021-06-11	2	8	UC	Undifferentiated	20	1	532	12295.792	23.112
2021-06-11	2	8	UC	Undifferentiated	20	1	647	15220.389	23.525
2021-06-11	2	8	UC	Undifferentiated	20	1	624	14392.473	23.065
2021-06-14	5	8	UC	Undifferentiated	2	1	795	33279.893	41.862
2021-06-14	5	8	UC	Undifferentiated	2	1	695	24851.868	35.758
2021-06-14	5	8	UC	Undifferentiated	2	1	652	24131.524	37.012
2021-06-14	5	8	UC	Undifferentiated	2	1	672	25063.169	37.296
2021-06-14	5	8	UC	Undifferentiated	2	1	702	25837.299	36.805
2021-06-14	5	8	UC	Undifferentiated	2	1	688	25911.254	37.662
2021-06-14	5	8	UC	Undifferentiated	2	1	716	26155.210	36.530
2021-06-14	5	8	UC	Undifferentiated	2	1	710	27395.163	38.585
2021-06-14	5	8	UC	Undifferentiated	2	1	640	24689.550	38.577
2021-06-14	5	8	UC	Undifferentiated	2	1	548	21328.906	38.921
2021-06-14	5	8	UC	Undifferentiated	2	1	701	27240.529	38.860
2021-06-14	5	8	UC	Undifferentiated	2	1	680	25942.949	38.151
2021-06-14	5	8	UC	Differentiated	2	1	932	36950.766	39.647
2021-06-14	5	8	UC	Differentiated	2	1	777	29663.766	38.177
2021-06-14	5	8	UC	Differentiated	2	1	615	25322.493	41.175
2021-06-14	5	8	UC	Differentiated	2	1	670	27599.740	41.194
2021-06-14	5	8	UC	Differentiated	2	1	677	25344.583	37.437
2021-06-14	5	8	UC	Differentiated	2	1	786	29976.875	38.139
2021-06-14	5	8	UC	Undifferentiated	2	1	891	35026.007	39.311
2021-06-14	5	8	UC	Undifferentiated	2	1	830	32815.991	39.537
2021-06-14	5	8	UC	Undifferentiated	2	1	798	39851.351	49.939
2021-06-14	5	8	UC	Undifferentiated	2	1	720	28608.222	39.734
2021-06-14	5	8	UC	Undifferentiated	2	1	783	29572.522	37.768
2021-06-14	5	8	UC	Undifferentiated	2	1	905	39910.899	44.100
2021-06-14	5	8	UC	Undifferentiated	20	1	857	33663.116	39.280
2021-06-14	5	8	UC	Undifferentiated	20	1	752	28998.168	38.561
2021-06-14	5	8	UC	Undifferentiated	20	1	675	26908.210	39.864
2021-06-14	5	8	UC	Undifferentiated	20	1	735	27682.340	37.663
2021-06-14	5	8	UC	Undifferentiated	20	1	803	31429.089	39.140
2021-06-14	5	8	UC	Undifferentiated	20	1	883	38654.619	43.776
2021-06-14	5	8	UC	Undifferentiated	20	1	838	33211.700	39.632
2021-06-14	5	8	UC	Undifferentiated	20	1	687	26588.377	38.702
2021-06-14	5	8	UC	Undifferentiated	20	1	614	24604.070	40.072
2021-06-14	5	8	UC	Undifferentiated	20	1	592	23671.464	39.986
2021-06-14	5	8	UC	Undifferentiated	20	1	766	30937.334	40.388
2021-06-14	5	8	UC	Undifferentiated	20	1	841	31309.992	37.229
2021-06-14	5	8	UC	Differentiated	20	1	871	34626.456	39.755
2021-06-14	5	8	UC	Differentiated	20	1	761	29204.667	38.377
2021-06-14	5	8	UC	Differentiated	20	1	459	18059.504	39.345
2021-06-14	5	8	UC	Differentiated	20	1	644	25858.429	40.153
2021-06-14	5	8	UC	Differentiated	20	1	760	29969.192	39.433
2021-06-14	5	8	UC	Differentiated	20	1	952	37796.930	39.703
2021-06-14	5	8	UC	Undifferentiated	20	1	859	34660.072	40.349
2021-06-14	5	8	UC	Undifferentiated	20	1	806	32247.400	40.009
2021-06-14	5	8	UC	Undifferentiated	20	1	766	33408.594	43.614
2021-06-14	5	8	UC	Undifferentiated	20	1	766	32231.072	42.077
2021-06-14	5	8	UC	Undifferentiated	20	1	863	34557.303	40.043
2021-06-14	5	8	UC	Undifferentiated	20	1	912	35535.050	38.964
2021-06-16	7	8	UC	Undifferentiated	2	1	1324	85647.941	64.689
2021-06-16	7	8	UC	Undifferentiated	2	1	1121	68730.422	61.312
2021-06-16	7	8	UC	Undifferentiated	2	1	1128	68462.454	60.694
2021-06-16	7	8	UC	Undifferentiated	2	1	1021	62883.150	61.590
2021-06-16	7	8	UC	Undifferentiated	2	1	1029	64830.000	63.003
2021-06-16	7	8	UC	Undifferentiated	2	1	1120	68168.554	60.865
2021-06-16	7	8	UC	Undifferentiated	2	1	1153	73987.012	64.169
2021-06-16	7	8	UC	Undifferentiated	2	1	1287	83979.624	65.252
2021-06-16	7	8	UC	Undifferentiated	2	1	891	67679.680	75.959
2021-06-16	7	8	UC	Undifferentiated	2	1	865	58500.577	67.631
2021-06-16	7	8	UC	Undifferentiated	2	1	1074	70790.606	65.913
2021-06-16	7	8	UC	Undifferentiated	2	1	1116	73174.464	65.569
2021-06-16	7	8	UC	Differentiated	2	1	1313	93346.017	71.094
2021-06-16	7	8	UC	Differentiated	2	1	1147	78936.256	68.820
2021-06-16	7	8	UC	Differentiated	2	1	765	53562.859	70.017
2021-06-16	7	8	UC	Differentiated	2	1	877	66444.530	75.763
2021-06-16	7	8	UC	Differentiated	2	1	950	58479.447	61.557
2021-06-16	7	8	UC	Differentiated	2	1	1184	73350.228	61.951
2021-06-16	7	8	UC	Undifferentiated	2	1	1271	82388.144	64.822
2021-06-16	7	8	UC	Undifferentiated	2	1	1146	71891.292	62.732
2021-06-16	7	8	UC	Undifferentiated	2	1	1074	77673.253	72.321
2021-06-16	7	8	UC	Undifferentiated	2	1	888	62983.998	70.928
2021-06-16	7	8	UC	Undifferentiated	2	1	1021	62400.039	61.117
2021-06-16	7	8	UC	Undifferentiated	2	1	1219	82629.219	67.784
2021-06-16	7	8	UC	Undifferentiated	20	1	720	31951.578	44.377
2021-06-16	7	8	UC	Undifferentiated	20	1	696	31529.937	45.302
2021-06-16	7	8	UC	Undifferentiated	20	1	668	32349.208	48.427
2021-06-16	7	8	UC	Undifferentiated	20	1	730	32082.201	43.948
2021-06-16	7	8	UC	Undifferentiated	20	1	697	32661.357	46.860
2021-06-16	7	8	UC	Undifferentiated	20	1	755	35584.994	47.132
2021-06-16	7	8	UC	Undifferentiated	20	1	722	32689.211	45.276
2021-06-16	7	8	UC	Differentiated	20	1	752	32846.726	43.679
2021-06-16	7	8	UC	Differentiated	20	1	684	30180.493	44.124
2021-06-16	7	8	UC	Differentiated	20	1	500	22745.582	45.491
2021-06-16	7	8	UC	Differentiated	20	1	645	30590.609	47.427
2021-06-16	7	8	UC	Differentiated	20	1	741	36054.658	48.657
2021-06-16	7	8	UC	Differentiated	20	1	762	34522.726	45.305
2021-06-16	7	8	UC	Undifferentiated	20	1	805	35899.064	44.595
2021-06-16	7	8	UC	Undifferentiated	20	1	797	36291.891	45.536
2021-06-16	7	8	UC	Undifferentiated	20	1	820	39386.489	48.032
2021-06-16	7	8	UC	Undifferentiated	20	1	843	41629.160	49.382
2021-06-16	7	8	UC	Undifferentiated	20	1	967	50580.635	52.307
2021-06-16	7	8	UC	Undifferentiated	20	1	919	41072.094	44.692
2021-06-18	9	8	UC	Differentiated	2	1	1481	144825.641	97.789
2021-06-18	9	8	UC	Differentiated	2	1	1254	109227.201	87.103
2021-06-18	9	8	UC	Differentiated	2	1	1185	106646.449	89.997
2021-06-18	9	8	UC	Differentiated	2	1	1157	97713.223	84.454
2021-06-18	9	8	UC	Differentiated	2	1	1152	103644.055	89.969
2021-06-18	9	8	UC	Differentiated	2	1	1294	123639.844	95.549
2021-06-18	9	8	UC	Differentiated	2	1	1341	116461.376	86.847
2021-06-18	9	8	UC	Differentiated	2	1	1390	132518.324	95.337
2021-06-18	9	8	UC	Differentiated	2	1	912	104490.219	114.573
2021-06-18	9	8	UC	Differentiated	2	1	902	93461.273	103.616
2021-06-18	9	8	UC	Differentiated	2	1	1274	121751.582	95.566
2021-06-18	9	8	UC	Differentiated	2	1	1220	111079.926	91.049
2021-06-18	9	8	UC	Differentiated	2	1	1474	137329.261	93.168
2021-06-18	9	8	UC	Differentiated	2	1	1277	110654.443	86.652
2021-06-18	9	8	UC	Differentiated	2	1	750	80603.612	107.471
2021-06-18	9	8	UC	Differentiated	2	1	925	107172.780	115.862
2021-06-18	9	8	UC	Differentiated	2	1	1004	91260.862	90.897
2021-06-18	9	8	UC	Differentiated	2	1	1336	118865.404	88.971
2021-06-18	9	8	UC	Undifferentiated	2	1	1471	132434.764	90.030
2021-06-18	9	8	UC	Undifferentiated	2	1	1238	112686.773	91.023
2021-06-18	9	8	UC	Undifferentiated	2	1	1122	119783.602	106.759
2021-06-18	9	8	UC	Undifferentiated	2	1	999	94735.801	94.831
2021-06-18	9	8	UC	Undifferentiated	2	1	1136	108023.747	95.091
2021-06-18	9	8	UC	Undifferentiated	2	1	1346	133182.962	98.947
2021-06-18	9	8	UC	Differentiated	20	1	974	52213.415	53.607
2021-06-18	9	8	UC	Differentiated	20	1	928	52660.028	56.746
2021-06-18	9	8	UC	Differentiated	20	1	832	49636.504	59.659
2021-06-18	9	8	UC	Differentiated	20	1	906	51991.549	57.386
2021-06-18	9	8	UC	Differentiated	20	1	1027	55966.887	54.496
2021-06-18	9	8	UC	Differentiated	20	1	1071	63766.772	59.539
2021-06-18	9	8	UC	Differentiated	20	1	1090	60627.032	55.621
2021-06-18	9	8	UC	Differentiated	20	1	884	52568.784	59.467
2021-06-18	9	8	UC	Differentiated	20	1	850	48441.693	56.990
2021-06-18	9	8	UC	Differentiated	20	1	788	43646.123	55.388
2021-06-18	9	8	UC	Differentiated	20	1	958	61866.024	64.578
2021-06-18	9	8	UC	Differentiated	20	1	1072	65472.546	61.075
2021-06-18	9	8	UC	Differentiated	20	1	1042	59048.038	56.668
2021-06-18	9	8	UC	Differentiated	20	1	904	47663.722	52.725
2021-06-18	9	8	UC	Differentiated	20	1	553	32782.375	59.281
2021-06-18	9	8	UC	Differentiated	20	1	744	44590.254	59.933
2021-06-18	9	8	UC	Differentiated	20	1	997	62354.897	62.543
2021-06-18	9	8	UC	Differentiated	20	1	1113	66090.121	59.380
2021-06-18	9	8	UC	Undifferentiated	20	1	1040	54940.157	52.827
2021-06-18	9	8	UC	Undifferentiated	20	1	860	44013.018	51.178
2021-06-18	9	8	UC	Undifferentiated	20	1	804	46073.202	57.305
2021-06-18	9	8	UC	Undifferentiated	20	1	883	57377.801	64.981
2021-06-18	9	8	UC	Undifferentiated	20	1	1102	73569.213	66.760
2021-06-18	9	8	UC	Undifferentiated	20	1	1062	62015.856	58.395
2021-06-21	12	8	UC	Differentiated	2	1	1335	324882.826	243.358	DMSO
2021-06-21	12	8	UC	Differentiated	2	1	1245	348800.169	280.161	DMSO
2021-06-21	12	8	UC	Differentiated	2	1	1040	287007.139	275.968	DMSO
2021-06-21	12	8	UC	Differentiated	2	1	1068	268246.501	251.167	DMSO
2021-06-21	12	8	UC	Differentiated	2	1	1309	367187.189	280.510	DMSO
2021-06-21	12	8	UC	Differentiated	2	1	1305	366920.182	281.165	DMSO
2021-06-21	12	8	UC	Undifferentiated	2	1	1501	359686.968	239.632
2021-06-21	12	8	UC	Undifferentiated	2	1	1424	332925.708	233.796
2021-06-21	12	8	UC	Undifferentiated	2	1	1242	261500.238	210.548
2021-06-21	12	8	UC	Undifferentiated	2	1	1214	321702.748	264.994
2021-06-21	12	8	UC	Undifferentiated	2	1	1408	385590.537	273.857
2021-06-21	12	8	UC	Undifferentiated	2	1	1360	399890.806	294.037
2021-06-21	12	8	UC	Differentiated	20	1	1210	104787.961	86.602	DMSO
2021-06-21	12	8	UC	Differentiated	20	1	952	114681.646	120.464	DMSO
2021-06-21	12	8	UC	Differentiated	20	1	470	45554.555	96.925	DMSO
2021-06-21	12	8	UC	Differentiated	20	1	486	41880.800	86.174	DMSO
2021-06-21	12	8	UC	Differentiated	20	1	579	69190.482	119.500	DMSO
2021-06-21	12	8	UC	Differentiated	20	1	735	68809.180	93.618	DMSO
2021-06-21	12	8	UC	Undifferentiated	20	1	938	88234.456	94.067
2021-06-21	12	8	UC	Undifferentiated	20	1	854	85005.394	99.538
2021-06-21	12	8	UC	Undifferentiated	20	1	524	43196.629	82.436
2021-06-21	12	8	UC	Undifferentiated	20	1	617	69340.313	112.383
2021-06-21	12	8	UC	Undifferentiated	20	1	816	94906.763	116.307
2021-06-21	12	8	UC	Undifferentiated	20	1	775	110555.515	142.652
2021-06-22	13	8	UC	Differentiated	2	1	1504	463175.428	307.962	DMSO
2021-06-22	13	8	UC	Differentiated	2	1	1556	538825.953	346.289	DMSO
2021-06-22	13	8	UC	Differentiated	2	1	1389	492943.883	354.891	DMSO
2021-06-22	13	8	UC	Differentiated	2	1	1465	379332.190	258.930	DMSO
2021-06-22	13	8	UC	Differentiated	2	1	1485	556340.880	374.640	DMSO
2021-06-22	13	8	UC	Differentiated	2	1	1424	547556.525	384.520	DMSO
2021-06-22	13	8	UC	Undifferentiated	2	1	1518	454941.416	299.698
2021-06-22	13	8	UC	Undifferentiated	2	1	1509	445686.436	295.352
2021-06-22	13	8	UC	Undifferentiated	2	1	1366	346524.842	253.679
2021-06-22	13	8	UC	Undifferentiated	2	1	1328	413033.721	311.019
2021-06-22	13	8	UC	Undifferentiated	2	1	1414	450350.424	318.494
2021-06-22	13	8	UC	Undifferentiated	2	1	1454	460499.590	316.712
2021-06-22	13	8	UC	Differentiated	20	1	1261	202160.221	160.317
2021-06-22	13	8	UC	Undifferentiated	20	1	979	106569.612	108.856
2021-06-22	13	8	UC	Undifferentiated	20	1	1094	125324.489	114.556
2021-06-22	13	8	UC	Undifferentiated	20	1	703	84380.135	120.029
2021-06-22	13	8	UC	Undifferentiated	20	1	870	122382.604	140.670
2021-06-22	13	8	UC	Undifferentiated	20	1	1048	169030.160	161.288
2021-06-22	13	8	UC	Undifferentiated	20	1	964	154558.929	160.331
2021-06-22	13	8	UC	Differentiated	20	1	1548	250118.802	161.575
2021-06-22	13	8	UC	Differentiated	20	1	1019	155568.371	152.668
2021-06-22	13	8	UC	Differentiated	20	1	1001	206863.587	206.657
2021-06-22	13	8	UC	Differentiated	20	1	1519	209667.166	138.030
2021-06-22	13	8	UC	Differentiated	20	1	1118	207777.943	185.848
2021-06-11	2	7	UC	Undifferentiated	2	1	486	12430.256	25.577
2021-06-11	2	7	UC	Undifferentiated	2	1	433	14276.258	32.971	Bubles
2021-06-11	2	7	UC	Undifferentiated	2	1	390	8736.332	22.401
2021-06-11	2	7	UC	Undifferentiated	2	1	450	10614.989	23.589
2021-06-11	2	7	UC	Undifferentiated	2	1	437	10907.929	24.961
2021-06-11	2	7	UC	Undifferentiated	2	1	463	10856.064	23.447
2021-06-11	2	7	UC	Undifferentiated	2	1	446	15181.970	34.040	Bubles
2021-06-11	2	7	UC	Undifferentiated	2	1	371	8479.890	22.857
2021-06-11	2	7	UC	Undifferentiated	2	1	310	6849.991	22.097
2021-06-11	2	7	UC	Undifferentiated	2	1	293	6298.688	21.497
2021-06-11	2	7	UC	Undifferentiated	2	1	391	8679.665	22.199
2021-06-11	2	7	UC	Undifferentiated	2	1	439	10423.858	23.745
2021-06-11	2	7	UC	Differentiated	2	1	469	10911.771	23.266
2021-06-11	2	7	UC	Differentiated	2	1	367	7966.044	21.706
2021-06-11	2	7	UC	Differentiated	2	1	238	5387.213	22.635
2021-06-11	2	7	UC	Differentiated	2	1	269	6342.869	23.579
2021-06-11	2	7	UC	Differentiated	2	1	367	8326.216	22.687
2021-06-11	2	7	UC	Differentiated	2	1	411	9182.945	22.343
2021-06-11	2	7	UC	Undifferentiated	2	1	454	10610.187	23.370
2021-06-11	2	7	UC	Undifferentiated	2	1	467	11345.898	24.295
2021-06-11	2	7	UC	Undifferentiated	2	1	344	7476.210	21.733
2021-06-11	2	7	UC	Undifferentiated	2	1	357	8418.420	23.581
2021-06-11	2	7	UC	Undifferentiated	2	1	403	8737.293	21.681
2021-06-11	2	7	UC	Undifferentiated	2	1	494	11205.671	22.684
2021-06-11	2	7	UC	Undifferentiated	20	1	396	9219.443	23.281
2021-06-11	2	7	UC	Undifferentiated	20	1	290	6411.062	22.107
2021-06-11	2	7	UC	Undifferentiated	20	1	180	4390.257	24.390
2021-06-11	2	7	UC	Undifferentiated	20	1	165	3683.359	22.323
2021-06-11	2	7	UC	Undifferentiated	20	1	218	5433.315	24.923
2021-06-11	2	7	UC	Undifferentiated	20	1	290	6871.121	23.694
2021-06-11	2	7	UC	Undifferentiated	20	1	427	10598.661	24.821
2021-06-11	2	7	UC	Undifferentiated	20	1	293	6284.281	21.448
2021-06-11	2	7	UC	Undifferentiated	20	1	129	2841.997	22.031
2021-06-11	2	7	UC	Undifferentiated	20	1	99	2000.635	20.208
2021-06-11	2	7	UC	Undifferentiated	20	1	202	4292.290	21.249
2021-06-11	2	7	UC	Undifferentiated	20	1	255	5675.350	22.256
2021-06-11	2	7	UC	Differentiated	20	1	465	10965.557	23.582
2021-06-11	2	7	UC	Differentiated	20	1	347	7459.882	21.498
2021-06-11	2	7	UC	Differentiated	20	1	153	3172.395	20.735
2021-06-11	2	7	UC	Differentiated	20	1	131	167596.194	1279.360	Bubles
2021-06-11	2	7	UC	Differentiated	20	1	225	5489.021	24.396
2021-06-11	2	7	UC	Differentiated	20	1	265	7290.842	27.513
2021-06-11	2	7	UC	Undifferentiated	20	1	455	10478.604	23.030
2021-06-11	2	7	UC	Undifferentiated	20	1	356	7784.518	21.867
2021-06-11	2	7	UC	Undifferentiated	20	1	300	6624.283	22.081
2021-06-11	2	7	UC	Undifferentiated	20	1	307	7711.523	25.119
2021-06-11	2	7	UC	Undifferentiated	20	1	330	7595.307	23.016
2021-06-11	2	7	UC	Undifferentiated	20	1	366	8980.289	24.536
2021-06-14	5	7	UC	Undifferentiated	2	1	837	41060.568	49.057
2021-06-14	5	7	UC	Undifferentiated	2	1	694	33544.979	48.336
2021-06-14	5	7	UC	Undifferentiated	2	1	611	28510.255	46.662
2021-06-14	5	7	UC	Undifferentiated	2	1	706	32464.463	45.984
2021-06-14	5	7	UC	Undifferentiated	2	1	748	37496.306	50.129
2021-06-14	5	7	UC	Undifferentiated	2	1	777	42740.410	55.007
2021-06-14	5	7	UC	Undifferentiated	2	1	761	40745.538	53.542
2021-06-14	5	7	UC	Undifferentiated	2	1	717	34623.574	48.290
2021-06-14	5	7	UC	Undifferentiated	2	1	565	28286.468	50.065
2021-06-14	5	7	UC	Undifferentiated	2	1	473	22237.499	47.014
2021-06-14	5	7	UC	Undifferentiated	2	1	704	36567.543	51.943
2021-06-14	5	7	UC	Undifferentiated	2	1	727	37186.078	51.150
2021-06-14	5	7	UC	Differentiated	2	1	776	37737.381	48.631
2021-06-14	5	7	UC	Differentiated	2	1	679	32924.523	48.490
2021-06-14	5	7	UC	Differentiated	2	1	435	19413.751	44.629
2021-06-14	5	7	UC	Differentiated	2	1	512	24821.133	48.479
2021-06-14	5	7	UC	Differentiated	2	1	663	32492.317	49.008
2021-06-14	5	7	UC	Differentiated	2	1	665	31966.946	48.071
2021-06-14	5	7	UC	Undifferentiated	2	1	739	36216.015	49.007
2021-06-14	5	7	UC	Undifferentiated	2	1	739	40102.991	54.267
2021-06-14	5	7	UC	Undifferentiated	2	1	578	26476.004	45.806
2021-06-14	5	7	UC	Undifferentiated	2	1	621	30695.298	49.429
2021-06-14	5	7	UC	Undifferentiated	2	1	657	30805.751	46.889
2021-06-14	5	7	UC	Undifferentiated	2	1	781	37430.995	47.927
2021-06-14	5	7	UC	Undifferentiated	20	1	366	13970.832	38.172
2021-06-14	5	7	UC	Undifferentiated	20	1	304	11333.412	37.281
2021-06-14	5	7	UC	Undifferentiated	20	1	215	8254.182	38.392
2021-06-14	5	7	UC	Undifferentiated	20	1	191	6595.470	34.531
2021-06-14	5	7	UC	Undifferentiated	20	1	218	8452.036	38.771
2021-06-14	5	7	UC	Undifferentiated	20	1	267	10347.982	38.756
2021-06-14	5	7	UC	Undifferentiated	20	1	414	16711.020	40.365
2021-06-14	5	7	UC	Undifferentiated	20	1	336	13123.707	39.059
2021-06-14	5	7	UC	Undifferentiated	20	1	157	6001.906	38.229
2021-06-14	5	7	UC	Undifferentiated	20	1	136	4630.371	34.047
2021-06-14	5	7	UC	Undifferentiated	20	1	246	9399.049	38.208
2021-06-14	5	7	UC	Undifferentiated	20	1	252	9856.227	39.112
2021-06-14	5	7	UC	Differentiated	20	1	473	21638.173	45.747
2021-06-14	5	7	UC	Differentiated	20	1	416	15794.743	37.968
2021-06-14	5	7	UC	Differentiated	20	1	224	8608.591	38.431
2021-06-14	5	7	UC	Differentiated	20	1	181	6273.716	34.661
2021-06-14	5	7	UC	Differentiated	20	1	277	16662.037	60.152
2021-06-14	5	7	UC	Differentiated	20	1	309	14126.426	45.717
2021-06-14	5	7	UC	Undifferentiated	20	1	416	15902.314	38.227
2021-06-14	5	7	UC	Undifferentiated	20	1	366	13234.160	36.159
2021-06-14	5	7	UC	Undifferentiated	20	1	342	13527.100	39.553
2021-06-14	5	7	UC	Undifferentiated	20	1	373	16128.022	43.239
2021-06-14	5	7	UC	Undifferentiated	20	1	355	14448.180	40.699
2021-06-14	5	7	UC	Undifferentiated	20	1	443	18444.648	41.636
2021-06-16	7	7	UC	Undifferentiated	2	1	1236	136250.667	110.235
2021-06-16	7	7	UC	Undifferentiated	2	1	1040	122673.622	117.955
2021-06-16	7	7	UC	Undifferentiated	2	1	918	101806.698	110.901
2021-06-16	7	7	UC	Undifferentiated	2	1	1052	113001.804	107.416
2021-06-16	7	7	UC	Undifferentiated	2	1	1121	121995.539	108.827
2021-06-16	7	7	UC	Undifferentiated	2	1	1148	124324.651	108.297
2021-06-16	7	7	UC	Undifferentiated	2	1	1113	115869.733	104.106
2021-06-16	7	7	UC	Undifferentiated	2	1	990	120045.808	121.258
2021-06-16	7	7	UC	Undifferentiated	2	1	850	107444.590	126.405
2021-06-16	7	7	UC	Undifferentiated	2	1	763	84514.600	110.766
2021-06-16	7	7	UC	Undifferentiated	2	1	1070	137637.568	128.633
2021-06-16	7	7	UC	Undifferentiated	2	1	1094	130176.726	118.992
2021-06-16	7	7	UC	Differentiated	2	1	1134	124288.153	109.602
2021-06-16	7	7	UC	Differentiated	2	1	1047	114575.995	109.433
2021-06-16	7	7	UC	Differentiated	2	1	683	64791.581	94.863
2021-06-16	7	7	UC	Differentiated	2	1	823	104189.596	126.597
2021-06-16	7	7	UC	Differentiated	2	1	977	119121.846	121.926
2021-06-16	7	7	UC	Differentiated	2	1	978	117944.324	120.597
2021-06-16	7	7	UC	Undifferentiated	2	1	1148	136796.207	119.160
2021-06-16	7	7	UC	Undifferentiated	2	1	1072	136143.094	126.999
2021-06-16	7	7	UC	Undifferentiated	2	1	833	95751.006	114.947
2021-06-16	7	7	UC	Undifferentiated	2	1	947	115720.862	122.197
2021-06-16	7	7	UC	Undifferentiated	2	1	1095	103133.091	94.185
2021-06-16	7	7	UC	Undifferentiated	2	1	1125	119462.809	106.189
2021-06-16	7	7	UC	Undifferentiated	20	1	780	63493.041	81.401
2021-06-16	7	7	UC	Undifferentiated	20	1	649	46305.633	71.349
2021-06-16	7	7	UC	Undifferentiated	20	1	510	38519.195	75.528
2021-06-16	7	7	UC	Undifferentiated	20	1	416	28650.482	68.871
2021-06-16	7	7	UC	Undifferentiated	20	1	501	35568.666	70.995
2021-06-16	7	7	UC	Undifferentiated	20	1	677	44441.383	65.645
2021-06-16	7	7	UC	Undifferentiated	20	1	776	74317.410	95.770
2021-06-16	7	7	UC	Undifferentiated	20	1	729	60374.432	82.818
2021-06-16	7	7	UC	Undifferentiated	20	1	408	30102.696	73.781
2021-06-16	7	7	UC	Undifferentiated	20	1	346	24757.743	71.554
2021-06-16	7	7	UC	Undifferentiated	20	1	513	38645.975	75.333
2021-06-16	7	7	UC	Undifferentiated	20	1	547	39288.522	71.825
2021-06-16	7	7	UC	Differentiated	20	1	911	95931.573	105.304
2021-06-16	7	7	UC	Differentiated	20	1	716	78078.566	109.048
2021-06-16	7	7	UC	Differentiated	20	1	439	29401.561	66.974
2021-06-16	7	7	UC	Differentiated	20	1	437	28634.154	65.524
2021-06-16	7	7	UC	Differentiated	20	1	571	53645.458	93.950
2021-06-16	7	7	UC	Differentiated	20	1	643	51983.865	80.846
2021-06-16	7	7	UC	Undifferentiated	20	1	872	69143.419	79.293
2021-06-16	7	7	UC	Undifferentiated	20	1	757	61065.962	80.668
2021-06-16	7	7	UC	Undifferentiated	20	1	733	50869.733	69.399
2021-06-16	7	7	UC	Undifferentiated	20	1	676	49703.736	73.526
2021-06-16	7	7	UC	Undifferentiated	20	1	631	55690.275	88.257
2021-06-16	7	7	UC	Undifferentiated	20	1	846	70056.815	82.809
2021-06-18	9	7	UC	Differentiated	2	1	1452	283972.090	195.573
2021-06-18	9	7	UC	Differentiated	2	1	1189	187177.066	157.424
2021-06-18	9	7	UC	Differentiated	2	1	1092	199975.178	183.127
2021-06-18	9	7	UC	Differentiated	2	1	1105	219084.464	198.266
2021-06-18	9	7	UC	Differentiated	2	1	1298	238307.083	183.596
2021-06-18	9	7	UC	Differentiated	2	1	1353	239905.286	177.314
2021-06-18	9	7	UC	Differentiated	2	1	1237	267796.045	216.488
2021-06-18	9	7	UC	Differentiated	2	1	1130	244385.827	216.271
2021-06-18	9	7	UC	Differentiated	2	1	981	209033.264	213.082
2021-06-18	9	7	UC	Differentiated	2	1	875	170048.246	194.341
2021-06-18	9	7	UC	Differentiated	2	1	1229	250203.324	203.583
2021-06-18	9	7	UC	Differentiated	2	1	1192	238996.693	200.501
2021-06-18	9	7	UC	Differentiated	2	1	1327	265683.036	200.213
2021-06-18	9	7	UC	Differentiated	2	1	1144	221807.363	193.888
2021-06-18	9	7	UC	Differentiated	2	1	793	128915.643	162.567
2021-06-18	9	7	UC	Differentiated	2	1	950	212744.476	223.942
2021-06-18	9	7	UC	Differentiated	2	1	1181	225609.820	191.033
2021-06-18	9	7	UC	Differentiated	2	1	1102	237836.458	215.823
2021-06-18	9	7	UC	Undifferentiated	2	1	1294	245736.230	189.904
2021-06-18	9	7	UC	Undifferentiated	2	1	1169	228231.872	195.237
2021-06-18	9	7	UC	Undifferentiated	2	1	961	197582.676	205.601
2021-06-18	9	7	UC	Undifferentiated	2	1	1039	224869.306	216.429
2021-06-18	9	7	UC	Undifferentiated	2	1	1180	217452.645	184.282
2021-06-18	9	7	UC	Undifferentiated	2	1	1279	264338.394	206.676
2021-06-18	9	7	UC	Differentiated	20	1	956	151518.116	158.492
2021-06-18	9	7	UC	Differentiated	20	1	793	133061.943	167.796
2021-06-18	9	7	UC	Differentiated	20	1	666	92131.037	138.335
2021-06-18	9	7	UC	Differentiated	20	1	536	56515.309	105.439
2021-06-18	9	7	UC	Differentiated	20	1	689	82865.492	120.269
2021-06-18	9	7	UC	Differentiated	20	1	806	107199.673	133.002
2021-06-18	9	7	UC	Differentiated	20	1	959	197093.803	205.520
2021-06-18	9	7	UC	Differentiated	20	1	831	192243.485	231.340
2021-06-18	9	7	UC	Differentiated	20	1	552	64368.019	116.609
2021-06-18	9	7	UC	Differentiated	20	1	509	53868.284	105.832
2021-06-18	9	7	UC	Differentiated	20	1	678	89917.180	132.621
2021-06-18	9	7	UC	Differentiated	20	1	683	84796.975	124.154
2021-06-18	9	7	UC	Differentiated	20	1	999	331779.878	332.112
2021-06-18	9	7	UC	Differentiated	20	1	894	181591.999	203.123
2021-06-18	9	7	UC	Differentiated	20	1	579	75466.119	130.339
2021-06-18	9	7	UC	Differentiated	20	1	572	70669.588	123.548
2021-06-18	9	7	UC	Differentiated	20	1	772	118722.296	153.785
2021-06-18	9	7	UC	Differentiated	20	1	763	154372.600	202.323
2021-06-18	9	7	UC	Undifferentiated	20	1	1032	195323.676	189.267
2021-06-18	9	7	UC	Undifferentiated	20	1	933	149351.323	160.076
2021-06-18	9	7	UC	Undifferentiated	20	1	853	161679.769	189.543
2021-06-18	9	7	UC	Undifferentiated	20	1	930	131389.786	141.279
2021-06-18	9	7	UC	Undifferentiated	20	1	815	146269.210	179.471
2021-06-18	9	7	UC	Undifferentiated	20	1	983	196467.582	199.865
2021-06-21	12	7	UC	Differentiated	2	1	1210	853324.305	705.227
2021-06-21	12	7	UC	Differentiated	2	1	938	846799.902	902.772
2021-06-21	12	7	UC	Differentiated	2	1	805	501866.548	623.437
2021-06-21	12	7	UC	Differentiated	2	1	767	405133.950	528.206
2021-06-21	12	7	UC	Differentiated	2	1	867	576019.715	664.383
2021-06-21	12	7	UC	Differentiated	2	1	867	551460.788	636.056
2021-06-21	12	7	UC	Undifferentiated	2	1	1222	710936.305	581.781
2021-06-21	12	7	UC	Undifferentiated	2	1	1007	725437.311	720.395
2021-06-21	12	7	UC	Undifferentiated	2	1	954	626015.429	656.201
2021-06-21	12	7	UC	Undifferentiated	2	1	863	561179.670	650.266
2021-06-21	12	7	UC	Undifferentiated	2	1	980	582758.294	594.651
2021-06-21	12	7	UC	Undifferentiated	2	1	916	539780.649	589.280
2021-06-21	12	7	UC	Differentiated	20	1	1101	832830.038	756.431
2021-06-21	12	7	UC	Differentiated	20	1	1049	734081.441	699.792
2021-06-21	12	7	UC	Differentiated	20	1	949	687698.973	724.656
2021-06-21	12	7	UC	Differentiated	20	1	907	630829.251	695.512
2021-06-21	12	7	UC	Differentiated	20	1	852	801835.074	941.121
2021-06-21	12	7	UC	Differentiated	20	1	887	941322.486	1061.243
2021-06-21	12	7	UC	Undifferentiated	20	1	1230	765437.533	622.307
2021-06-21	12	7	UC	Undifferentiated	20	1	1071	862014.531	804.869
2021-06-21	12	7	UC	Undifferentiated	20	1	1014	631959.710	623.234
2021-06-21	12	7	UC	Undifferentiated	20	1	972	716821.995	737.471
2021-06-21	12	7	UC	Undifferentiated	20	1	1150	912939.966	793.861
2021-06-21	12	7	UC	Undifferentiated	20	1	1085	863079.682	795.465
2021-06-22	13	7	UC	Differentiated	2	1	1370	1252977.874	914.582
2021-06-22	13	7	UC	Differentiated	2	1	1106	1338165.762	1209.915
2021-06-22	13	7	UC	Differentiated	2	1	1044	1011020.089	968.410
2021-06-22	13	7	UC	Differentiated	2	1	1000	835937.123	835.937
2021-06-22	13	7	UC	Differentiated	2	1	1094	1143634.459	1045.370
2021-06-22	13	7	UC	Differentiated	2	1	1126	1001755.506	889.659
2021-06-22	13	7	UC	Undifferentiated	2	1	1334	772057.016	578.753
2021-06-22	13	7	UC	Undifferentiated	2	1	1040	842229.087	809.836
2021-06-22	13	7	UC	Undifferentiated	2	1	1165	782850.652	671.975
2021-06-22	13	7	UC	Undifferentiated	2	1	911	748869.617	822.030
2021-06-22	13	7	UC	Undifferentiated	2	1	1063	796760.974	749.540
2021-06-22	13	7	UC	Undifferentiated	2	1	1033	832479.471	805.885
2021-06-22	13	7	UC	Differentiated	20	1	1179	1482139.472	1257.116
2021-06-22	13	7	UC	Differentiated	20	1	1309	1347162.366	1029.154
2021-06-22	13	7	UC	Differentiated	20	1	1308	1168388.361	893.263
2021-06-22	13	7	UC	Differentiated	20	1	1222	1252727.186	1025.145
2021-06-22	13	7	UC	Differentiated	20	1	1318	1091861.893	828.423
2021-06-22	13	7	UC	Differentiated	20	1	1271	1210037.693	952.036
2021-06-22	13	7	UC	Undifferentiated	20	1	1225	1124637.550	918.071
2021-06-22	13	7	UC	Undifferentiated	20	1	1297	1029577.112	793.814
2021-06-22	13	7	UC	Undifferentiated	20	1	1070	865045.741	808.454
2021-06-22	13	7	UC	Undifferentiated	20	1	1148	1186497.804	1033.535
2021-06-22	13	7	UC	Undifferentiated	20	1	1067	1090810.195	1022.315
2021-06-22	13	7	UC	Undifferentiated	20	1	1288	1012003.601	785.717
2021-06-18	1	5	HC	Differentiated	2	1	404	9297.240	23.013
2021-06-18	1	5	HC	Differentiated	2	1	245	5126.928	20.926
2021-06-18	1	5	HC	Differentiated	2	1	157	3642.059	23.198
2021-06-18	1	5	HC	Differentiated	2	1	104	2242.671	21.564
2021-06-18	1	5	HC	Differentiated	2	1	181	14402.078	79.569	Bubles
2021-06-18	1	5	HC	Differentiated	2	1	191	4873.367	25.515
2021-06-18	1	5	HC	Differentiated	2	1	429	9068.651	21.139
2021-06-18	1	5	HC	Differentiated	2	1	277	6324.620	22.833
2021-06-18	1	5	HC	Differentiated	2	1	128	2543.295	19.869
2021-06-18	1	5	HC	Differentiated	2	1	86	2033.291	23.643
2021-06-18	1	5	HC	Differentiated	2	1	149	2951.490	19.809
2021-06-18	1	5	HC	Differentiated	2	1	189	10826.290	57.282	Bubles
2021-06-18	1	5	HC	Differentiated	2	1	415	9032.153	21.764
2021-06-18	1	5	HC	Differentiated	2	1	386	7863.275	20.371
2021-06-18	1	5	HC	Differentiated	2	1	177	5298.850	29.937
2021-06-18	1	5	HC	Differentiated	2	1	108	2406.909	22.286
2021-06-18	1	5	HC	Differentiated	2	1	218	4790.768	21.976
2021-06-18	1	5	HC	Differentiated	2	1	277	11732.963	42.357	Bubles
2021-06-18	1	5	HC	Undifferentiated	2	1	488	10985.726	22.512
2021-06-18	1	5	HC	Undifferentiated	2	1	433	9133.001	21.092
2021-06-18	1	5	HC	Undifferentiated	2	1	322	7408.978	23.009
2021-06-18	1	5	HC	Undifferentiated	2	1	309	6658.860	21.550
2021-06-18	1	5	HC	Undifferentiated	2	1	322	6531.119	20.283
2021-06-18	1	5	HC	Undifferentiated	2	1	363	9376.958	25.832
2021-06-21	4	5	HC	Differentiated	2	1	733	26943.747	36.758
2021-06-21	4	5	HC	Differentiated	2	1	598	20277.203	33.908
2021-06-21	4	5	HC	Differentiated	2	1	462	16812.829	36.391
2021-06-21	4	5	HC	Differentiated	2	1	390	13199.583	33.845
2021-06-21	4	5	HC	Differentiated	2	1	497	16834.920	33.873
2021-06-21	4	5	HC	Differentiated	2	1	500	17603.286	35.207
2021-06-21	4	5	HC	Differentiated	2	1	745	25330.176	34.000
2021-06-21	4	5	HC	Differentiated	2	1	574	20079.349	34.981
2021-06-21	4	5	HC	Differentiated	2	1	454	16137.627	35.545
2021-06-21	4	5	HC	Differentiated	2	1	402	14062.075	34.980
2021-06-21	4	5	HC	Differentiated	2	1	454	16248.079	35.789
2021-06-21	4	5	HC	Differentiated	2	1	507	17931.763	35.368
2021-06-21	4	5	HC	Differentiated	2	1	731	26395.325	36.109
2021-06-21	4	5	HC	Differentiated	2	1	664	24236.214	36.500
2021-06-21	4	5	HC	Differentiated	2	1	454	16916.558	37.261
2021-06-21	4	5	HC	Differentiated	2	1	439	15971.467	36.381
2021-06-21	4	5	HC	Differentiated	2	1	563	20808.337	36.960
2021-06-21	4	5	HC	Differentiated	2	1	551	21318.341	38.690
2021-06-21	4	5	HC	Undifferentiated	2	1	780	27506.576	35.265
2021-06-21	4	5	HC	Undifferentiated	2	1	748	26929.340	36.002
2021-06-21	4	5	HC	Undifferentiated	2	1	631	23631.125	37.450
2021-06-21	4	5	HC	Undifferentiated	2	1	643	24017.229	37.352
2021-06-21	4	5	HC	Undifferentiated	2	1	635	23331.462	36.742
2021-06-21	4	5	HC	Undifferentiated	2	1	683	26049.560	38.140
2021-06-23	6	5	HC	Differentiated	2	1	858	40358.473	47.038
2021-06-23	6	5	HC	Differentiated	2	1	628	28929.015	46.065
2021-06-23	6	5	HC	Differentiated	2	1	531	25656.732	48.318
2021-06-23	6	5	HC	Differentiated	2	1	474	20435.679	43.113
2021-06-23	6	5	HC	Differentiated	2	1	564	25268.707	44.803
2021-06-23	6	5	HC	Differentiated	2	1	629	29215.232	46.447
2021-06-23	6	5	HC	Differentiated	2	1	823	34800.299	42.285
2021-06-23	6	5	HC	Differentiated	2	1	668	29986.480	44.890
2021-06-23	6	5	HC	Differentiated	2	1	499	23675.306	47.446
2021-06-23	6	5	HC	Differentiated	2	1	437	21005.231	48.067
2021-06-23	6	5	HC	Differentiated	2	1	535	23810.731	44.506
2021-06-23	6	5	HC	Differentiated	2	1	587	26585.496	45.290
2021-06-23	6	5	HC	Differentiated	2	1	805	36391.779	45.207
2021-06-23	6	5	HC	Differentiated	2	1	738	36723.137	49.760
2021-06-23	6	5	HC	Differentiated	2	1	547	26656.570	48.732
2021-06-23	6	5	HC	Differentiated	2	1	488	23032.759	47.198
2021-06-23	6	5	HC	Differentiated	2	1	611	30516.653	49.945
2021-06-23	6	5	HC	Differentiated	2	1	630	30977.673	49.171
2021-06-23	6	5	HC	Undifferentiated	2	1	887	37647.098	42.443
2021-06-23	6	5	HC	Undifferentiated	2	1	800	36082.511	45.103
2021-06-23	6	5	HC	Undifferentiated	2	1	686	33247.237	48.465
2021-06-23	6	5	HC	Undifferentiated	2	1	641	29815.518	46.514
2021-06-23	6	5	HC	Undifferentiated	2	1	681	32397.231	47.573
2021-06-23	6	5	HC	Undifferentiated	2	1	783	38722.812	49.454
2021-06-25	8	5	HC	Differentiated	2	1	1064	78705.746	73.972
2021-06-25	8	5	HC	Differentiated	2	1	928	62306.875	67.141
2021-06-25	8	5	HC	Differentiated	2	1	754	55734.456	73.918
2021-06-25	8	5	HC	Differentiated	2	1	630	46547.669	73.885
2021-06-25	8	5	HC	Differentiated	2	1	790	53505.231	67.728
2021-06-25	8	5	HC	Differentiated	2	1	786	48806.668	62.095
2021-06-25	8	5	HC	Differentiated	2	1	1016	70955.805	69.838
2021-06-25	8	5	HC	Differentiated	2	1	891	65927.804	73.993
2021-06-25	8	5	HC	Differentiated	2	1	617	50780.410	82.302
2021-06-25	8	5	HC	Differentiated	2	1	703	49317.632	70.153
2021-06-25	8	5	HC	Differentiated	2	1	754	52854.040	70.098
2021-06-25	8	5	HC	Differentiated	2	1	1080	81109.774	75.102
2021-06-25	8	5	HC	Differentiated	2	1	953	71361.118	74.881
2021-06-25	8	5	HC	Differentiated	2	1	676	51521.884	76.216
2021-06-25	8	5	HC	Differentiated	2	1	629	46742.642	74.313
2021-06-25	8	5	HC	Differentiated	2	1	817	60192.905	73.676
2021-06-25	8	5	HC	Differentiated	2	1	812	63006.088	77.594
2021-06-25	8	5	HC	Undifferentiated	2	1	1084	68479.742	63.173
2021-06-25	8	5	HC	Undifferentiated	2	1	1005	64952.938	64.630
2021-06-25	8	5	HC	Undifferentiated	2	1	851	62170.489	73.056
2021-06-25	8	5	HC	Undifferentiated	2	1	834	57960.799	69.497
2021-06-25	8	5	HC	Undifferentiated	2	1	868	63457.504	73.108
2021-06-25	8	5	HC	Undifferentiated	2	1	973	68626.693	70.531
2021-06-25	8	5	HC	Differentiated	2	1	561	39023.436	69.560
2021-06-28	11	5	HC	Differentiated	2	1	1201	247163.473	205.798
2021-06-28	11	5	HC	Differentiated	2	1	1204	184513.714	153.251
2021-06-28	11	5	HC	Differentiated	2	1	832	122017.629	146.656
2021-06-28	11	5	HC	Differentiated	2	1	727	115821.710	159.315
2021-06-28	11	5	HC	Differentiated	2	1	918	137550.166	149.837
2021-06-28	11	5	HC	Differentiated	2	1	1000	150237.826	150.238
2021-06-28	11	5	HC	Undifferentiated	2	1	1302	152576.542	117.186
2021-06-28	11	5	HC	Undifferentiated	2	1	1238	143732.639	116.101
2021-06-28	11	5	HC	Undifferentiated	2	1	1017	134293.251	132.048
2021-06-28	11	5	HC	Undifferentiated	2	1	984	120403.098	122.361
2021-06-28	11	5	HC	Undifferentiated	2	1	1156	144687.335	125.162
2021-06-28	11	5	HC	Undifferentiated	2	1	1122	156859.228	139.803
2021-06-30	13	5	HC	Differentiated	2	1	1316	447208.763	339.824
2021-06-30	13	5	HC	Differentiated	2	1	1243	370422.974	298.007
2021-06-30	13	5	HC	Differentiated	2	1	956	250752.707	262.294
2021-06-30	13	5	HC	Differentiated	2	1	909	284808.650	313.321
2021-06-30	13	5	HC	Differentiated	2	1	997	300564.974	301.469
2021-06-30	13	5	HC	Differentiated	2	1	1025	292814.071	285.672
2021-06-30	13	5	HC	Undifferentiated	2	1	1437	276910.799	192.701
2021-06-30	13	5	HC	Undifferentiated	2	1	1456	257616.144	176.934
2021-06-30	13	5	HC	Undifferentiated	2	1	1209	225762.532	186.735
2021-06-30	13	5	HC	Undifferentiated	2	1	1106	219223.729	198.213
2021-06-30	13	5	HC	Undifferentiated	2	1	1446	244177.406	168.864
2021-06-30	13	5	HC	Undifferentiated	2	1	1429	274700.782	192.233
2021-06-30	13	5	HC	Differentiated	2	1	922	249227.497	270.312
2021-06-18	1	5	HC	Differentiated	20	1	487	11366.068	23.339
2021-06-18	1	5	HC	Differentiated	20	1	309	6582.023	21.301
2021-06-18	1	5	HC	Differentiated	20	1	250	5787.724	23.151
2021-06-18	1	5	HC	Differentiated	20	1	257	6056.652	23.567
2021-06-18	1	5	HC	Differentiated	20	1	354	7582.821	21.420
2021-06-18	1	5	HC	Differentiated	20	1	411	8752.660	21.296
2021-06-18	1	5	HC	Differentiated	20	1	303	56079.260	185.080	Bubles
2021-06-18	1	5	HC	Differentiated	20	1	230	5025.120	21.848
2021-06-18	1	5	HC	Differentiated	20	1	133	2792.053	20.993
2021-06-18	1	5	HC	Differentiated	20	1	97	2162.953	22.298
2021-06-18	1	5	HC	Differentiated	20	1	231	5180.714	22.427
2021-06-18	1	5	HC	Differentiated	20	1	368	7607.793	20.673
2021-06-18	1	5	HC	Differentiated	20	1	365	8204.238	22.477
2021-06-18	1	5	HC	Differentiated	20	1	214	4605.399	21.521
2021-06-18	1	5	HC	Differentiated	20	1	152	3427.877	22.552
2021-06-18	1	5	HC	Differentiated	20	1	135	3056.179	22.638
2021-06-18	1	5	HC	Differentiated	20	1	268	5761.792	21.499
2021-06-18	1	5	HC	Differentiated	20	1	335	7041.122	21.018
2021-06-18	1	5	HC	Undifferentiated	20	1	487	17392.946	35.714
2021-06-18	1	5	HC	Undifferentiated	20	1	345	7162.140	20.760
2021-06-18	1	5	HC	Undifferentiated	20	1	265	5915.465	22.323
2021-06-18	1	5	HC	Undifferentiated	20	1	245	5452.524	22.255
2021-06-18	1	5	HC	Undifferentiated	20	1	350	7703.839	22.011
2021-06-18	1	5	HC	Undifferentiated	20	1	432	9570.971	22.155
2021-06-21	4	5	HC	Differentiated	20	1	768	27219.399	35.442
2021-06-21	4	5	HC	Differentiated	20	1	614	19865.167	32.354
2021-06-21	4	5	HC	Differentiated	20	1	564	19860.364	35.213
2021-06-21	4	5	HC	Differentiated	20	1	505	17780.971	35.210
2021-06-21	4	5	HC	Differentiated	20	1	663	22776.317	34.353
2021-06-21	4	5	HC	Differentiated	20	1	736	26056.283	35.403
2021-06-21	4	5	HC	Differentiated	20	1	445	17381.420	39.059
2021-06-21	4	5	HC	Differentiated	20	1	433	15376.943	35.513
2021-06-21	4	5	HC	Undifferentiated	20	1	471	15980.111	33.928
2021-06-21	4	5	HC	Undifferentiated	20	1	662	25827.694	39.015
2021-06-21	4	5	HC	Undifferentiated	20	1	766	30627.106	39.983
2021-06-21	4	5	HC	Undifferentiated	20	1	520	18783.690	36.122
2021-06-21	4	5	HC	Undifferentiated	20	1	497	16321.074	32.839
2021-06-21	4	5	HC	Differentiated	20	1	482	16301.865	33.821
2021-06-21	4	5	HC	Differentiated	20	1	432	13747.045	31.822
2021-06-21	4	5	HC	Differentiated	20	1	547	19593.357	35.820
2021-06-21	4	5	HC	Differentiated	20	1	649	22759.029	35.068
2021-06-21	4	5	HC	Differentiated	20	1	704	24784.636	35.205
2021-06-21	4	5	HC	Differentiated	20	1	514	18365.891	35.731
2021-06-21	4	5	HC	Differentiated	20	1	456	16235.593	35.604
2021-06-21	4	5	HC	Differentiated	20	1	420	15472.989	36.840
2021-06-21	4	5	HC	Differentiated	20	1	564	21548.851	38.207
2021-06-21	4	5	HC	Differentiated	20	1	587	20311.780	34.603
2021-06-21	4	5	HC	Undifferentiated	20	1	605	22219.251	36.726
2021-06-23	6	5	HC	Differentiated	20	1	689	27263.580	39.570
2021-06-23	6	5	HC	Differentiated	20	1	606	23933.669	39.495
2021-06-23	6	5	HC	Differentiated	20	1	460	21673.710	47.117
2021-06-23	6	5	HC	Differentiated	20	1	562	21494.105	38.246
2021-06-23	6	5	HC	Differentiated	20	1	532	20605.680	38.732
2021-06-23	6	5	HC	Differentiated	20	1	582	23212.365	39.884
2021-06-23	6	5	HC	Differentiated	20	1	644	25985.209	40.350
2021-06-23	6	5	HC	Differentiated	20	1	437	20562.460	47.054
2021-06-23	6	5	HC	Differentiated	20	1	504	20818.902	41.307
2021-06-23	6	5	HC	Differentiated	20	1	460	17693.570	38.464
2021-06-23	6	5	HC	Differentiated	20	1	573	24035.478	41.947
2021-06-23	6	5	HC	Differentiated	20	1	623	25383.002	40.743
2021-06-23	6	5	HC	Differentiated	20	1	654	23873.161	36.503
2021-06-23	6	5	HC	Differentiated	20	1	446	16805.145	37.680
2021-06-23	6	5	HC	Differentiated	20	1	471	19653.866	41.728
2021-06-23	6	5	HC	Differentiated	20	1	521	22631.288	43.438
2021-06-23	6	5	HC	Differentiated	20	1	607	27640.080	45.536
2021-06-23	6	5	HC	Differentiated	20	1	556	22940.555	41.260
2021-06-23	6	5	HC	Undifferentiated	20	1	776	36844.155	47.480
2021-06-23	6	5	HC	Undifferentiated	20	1	560	22532.360	40.236
2021-06-23	6	5	HC	Undifferentiated	20	1	528	20832.348	39.455
2021-06-23	6	5	HC	Undifferentiated	20	1	555	23343.948	42.061
2021-06-23	6	5	HC	Undifferentiated	20	1	660	29221.955	44.276
2021-06-23	6	5	HC	Undifferentiated	20	1	746	32745.878	43.895
2021-06-25	8	5	HC	Differentiated	20	1	1046	61200.426	58.509
2021-06-25	8	5	HC	Differentiated	20	1	966	51378.776	53.187
2021-06-25	8	5	HC	Differentiated	20	1	804	47540.783	59.130
2021-06-25	8	5	HC	Differentiated	20	1	886	55059.253	62.144
2021-06-25	8	5	HC	Differentiated	20	1	970	54309.135	55.989
2021-06-25	8	5	HC	Differentiated	20	1	714	49672.041	69.569
2021-06-25	8	5	HC	Differentiated	20	1	683	47158.520	69.046
2021-06-25	8	5	HC	Differentiated	20	1	734	47446.658	64.641
2021-06-25	8	5	HC	Differentiated	20	1	600	35677.198	59.462
2021-06-25	8	5	HC	Differentiated	20	1	834	50706.455	60.799
2021-06-25	8	5	HC	Differentiated	20	1	923	52102.962	56.450
2021-06-25	8	5	HC	Differentiated	20	1	948	49720.064	52.447
2021-06-25	8	5	HC	Differentiated	20	1	754	43139.961	57.215
2021-06-25	8	5	HC	Differentiated	20	1	678	39338.466	58.021
2021-06-25	8	5	HC	Differentiated	20	1	650	40010.787	61.555
2021-06-25	8	5	HC	Differentiated	20	1	865	54276.480	62.747
2021-06-25	8	5	HC	Differentiated	20	1	816	46032.863	56.413
2021-06-25	8	5	HC	Undifferentiated	20	1	1016	64465.025	63.450
2021-06-25	8	5	HC	Undifferentiated	20	1	805	48467.626	60.208
2021-06-25	8	5	HC	Undifferentiated	20	1	705	36610.763	51.930
2021-06-25	8	5	HC	Undifferentiated	20	1	693	37151.502	53.610
2021-06-25	8	5	HC	Undifferentiated	20	1	911	59538.833	65.355
2021-06-25	8	5	HC	Undifferentiated	20	1	1029	63166.485	61.386
2021-06-25	8	5	HC	Differentiated	20	1	762	43423.297	56.986
2021-06-28	11	5	HC	Differentiated	20	1	1218	106301.644	87.276
2021-06-28	11	5	HC	Differentiated	20	1	931	139808.206	150.170
2021-06-28	11	5	HC	Differentiated	20	1	775	105695.595	136.381
2021-06-28	11	5	HC	Differentiated	20	1	783	124588.778	159.117
2021-06-28	11	5	HC	Differentiated	20	1	988	153913.500	155.783
2021-06-28	11	5	HC	Differentiated	20	1	910	120727.734	132.668
2021-06-28	11	5	HC	Undifferentiated	20	1	1340	143881.510	107.374
2021-06-28	11	5	HC	Undifferentiated	20	1	1027	102873.767	100.169
2021-06-28	11	5	HC	Undifferentiated	20	1	886	75694.708	85.434
2021-06-28	11	5	HC	Undifferentiated	20	1	862	97456.780	113.059
2021-06-28	11	5	HC	Undifferentiated	20	1	1166	142485.964	122.201
2021-06-28	11	5	HC	Undifferentiated	20	1	1239	144640.273	116.740
2021-06-30	13	5	HC	Differentiated	20	1	1173	196180.406	167.247
2021-06-30	13	5	HC	Differentiated	20	1	1049	298741.062	284.787
2021-06-30	13	5	HC	Differentiated	20	1	859	202183.272	235.371
2021-06-30	13	5	HC	Differentiated	20	1	940	260206.503	276.815
2021-06-30	13	5	HC	Differentiated	20	1	1058	261397.470	247.068
2021-06-30	13	5	HC	Differentiated	20	1	967	199035.849	205.828
2021-06-30	13	5	HC	Undifferentiated	20	1	1603	247951.048	154.679
2021-06-30	13	5	HC	Undifferentiated	20	1	1235	163076.277	132.046
2021-06-30	13	5	HC	Undifferentiated	20	1	1051	136514.792	129.890
2021-06-30	13	5	HC	Undifferentiated	20	1	1027	156340.580	152.230
2021-06-30	13	5	HC	Undifferentiated	20	1	1451	258293.267	178.011
2021-06-30	13	5	HC	Undifferentiated	20	1	1582	245344.364	155.085
21.06.2021	4	3	HC	Differentiated	2	1	633	17200.9	27.174
21.06.2021	4	3	HC	Differentiated	2	1	791	23782.9	30.067
21.06.2021	4	3	HC	Differentiated	2	1	517	13709.6	26.518
21.06.2021	4	3	HC	Differentiated	2	1	645	19188	29.749
21.06.2021	4	3	HC	Differentiated	2	1	623	17938.5	28.794
21.06.2021	4	3	HC	Differentiated	2	1	686	19422.4	28.313
21.06.2021	4	3	HC	Differentiated	2	1	759	21306.8	28.072
21.06.2021	4	3	HC	Differentiated	2	1	737	22301.8	30.26
23.06.2021	6	3	HC	Differentiated	2	1	1002	50826.5	50.725
23.06.2021	6	3	HC	Differentiated	2	1	797	36006.6	45.178
23.06.2021	6	3	HC	Differentiated	2	1	1079	53779	49.841
23.06.2021	6	3	HC	Differentiated	2	1	744	33382.7	44.869
23.06.2021	6	3	HC	Differentiated	2	1	872	47128.7	54.047
23.06.2021	6	3	HC	Differentiated	2	1	896	44525.9	49.694
23.06.2021	6	3	HC	Differentiated	2	1	938	52401.7	55.865
23.06.2021	6	3	HC	Differentiated	2	1	855	42386	49.574
25.06.2021	8	3	HC	Differentiated	2	1	1050	93245.2	88.805
25.06.2021	8	3	HC	Differentiated	2	1	1461	161093	110.262
25.06.2021	8	3	HC	Differentiated	2	1	1068	104101	97.473
25.06.2021	8	3	HC	Differentiated	2	1	1159	130823	112.876
25.06.2021	8	3	HC	Differentiated	2	1	1106	113551	102.668
25.06.2021	8	3	HC	Differentiated	2	1	1235	119296	96.596
25.06.2021	8	3	HC	Differentiated	2	1	1185	148284	125.134
25.06.2021	8	3	HC	Differentiated	2	1	1295	130039	100.417
28.06.2021	11	3	HC	Differentiated	2	1	1215	550970	453.473
28.06.2021	11	3	HC	Differentiated	2	1	1645	838942	509.995
28.06.2021	11	3	HC	Differentiated	2	1	1125	578657	514.362
28.06.2021	11	3	HC	Differentiated	2	1	1254	644471	513.932
28.06.2021	11	3	HC	Differentiated	2	1	1094	543501	496.801
28.06.2021	11	3	HC	Differentiated	2	1	1357	588266	433.504
28.06.2021	11	3	HC	Differentiated	2	1	1314	634080	482.557
28.06.2021	11	3	HC	Differentiated	2	1	1337	643107	481.007
30.06.2021	13	3	HC	Differentiated	2	1	1179	916322	777.202
30.06.2021	13	3	HC	Differentiated	2	1	1542	1.36182e+06	883.149
30.06.2021	13	3	HC	Differentiated	2	1	1087	1.04488e+06	961.251
30.06.2021	13	3	HC	Differentiated	2	1	1309	935359	714.56
30.06.2021	13	3	HC	Differentiated	2	1	1132	861483	761.028
30.06.2021	13	3	HC	Differentiated	2	1	1291	985722	763.533
30.06.2021	13	3	HC	Differentiated	2	1	1196	1.05139e+06	879.09
30.06.2021	13	3	HC	Differentiated	2	1	1292	990694	766.791
21.06.2021	4	3	HC	Differentiated	20	1	567	15339.5	27.054
21.06.2021	4	3	HC	Differentiated	20	1	443	11660.9	26.323
21.06.2021	4	3	HC	Differentiated	20	1	488	13034.4	26.71
21.06.2021	4	3	HC	Differentiated	20	1	346	8487.57	24.531
21.06.2021	4	3	HC	Differentiated	20	1	468	13402.2	28.637
21.06.2021	4	3	HC	Differentiated	20	1	387	10297.1	26.607
21.06.2021	4	3	HC	Differentiated	20	1	480	12181.5	25.378
21.06.2021	4	3	HC	Differentiated	20	1	573	17002	29.672
23.06.2021	6	3	HC	Differentiated	20	1	493	17974	36.458
23.06.2021	6	3	HC	Differentiated	20	1	611	25858.4	42.321
23.06.2021	6	3	HC	Differentiated	20	1	477	18268.9	38.3
23.06.2021	6	3	HC	Differentiated	20	1	605	25886.3	42.787
23.06.2021	6	3	HC	Differentiated	20	1	526	22302.8	42.401
23.06.2021	6	3	HC	Differentiated	20	1	591	25550.1	43.232
23.06.2021	6	3	HC	Differentiated	20	1	701	30769.3	43.893
23.06.2021	6	3	HC	Differentiated	20	1	689	29567.7	42.914
25.06.2021	8	3	HC	Differentiated	20	1	650	35692.6	54.912
25.06.2021	8	3	HC	Differentiated	20	1	706	43720.1	61.926
25.06.2021	8	3	HC	Differentiated	20	1	577	32114.9	55.658
25.06.2021	8	3	HC	Differentiated	20	1	726	49700.9	68.458
25.06.2021	8	3	HC	Differentiated	20	1	604	39561.3	65.499
25.06.2021	8	3	HC	Differentiated	20	1	753	42180.5	56.017
25.06.2021	8	3	HC	Differentiated	20	1	810	58061.6	71.681
25.06.2021	8	3	HC	Differentiated	20	1	810	49110.2	60.63
28.06.2021	11	3	HC	Differentiated	20	1	765	109766	143.485
28.06.2021	11	3	HC	Differentiated	20	1	835	174762	209.296
28.06.2021	11	3	HC	Differentiated	20	1	702	165968	236.422
28.06.2021	11	3	HC	Differentiated	20	1	833	231700	278.151
28.06.2021	11	3	HC	Differentiated	20	1	727	142079	195.432
28.06.2021	11	3	HC	Differentiated	20	1	877	190647	217.386
28.06.2021	11	3	HC	Differentiated	20	1	910	239212	262.87
28.06.2021	11	3	HC	Differentiated	20	1	947	217392	229.559
30.06.2021	13	3	HC	Differentiated	20	1	775	249143	321.475
30.06.2021	13	3	HC	Differentiated	20	1	948	346962	365.994
30.06.2021	13	3	HC	Differentiated	20	1	796	370871	465.918
30.06.2021	13	3	HC	Differentiated	20	1	962	371342	386.011
30.06.2021	13	3	HC	Differentiated	20	1	894	265311	296.769
30.06.2021	13	3	HC	Differentiated	20	1	920	404801	440.001
30.06.2021	13	3	HC	Differentiated	20	1	991	461694	465.887
30.06.2021	13	3	HC	Differentiated	20	1	1012	394982	390.298
21.06.2021	4	8	HC	Differentiated	2	2	849	27352.9	32.218
21.06.2021	4	8	HC	Differentiated	2	2	970	33792.8	34.838
21.06.2021	4	8	HC	Differentiated	2	2	737	21031.2	28.536
21.06.2021	4	8	HC	Differentiated	2	2	844	27412.5	32.479
21.06.2021	4	8	HC	Differentiated	2	2	748	22761.9	30.43
21.06.2021	4	8	HC	Differentiated	2	2	851	25965	30.511
21.06.2021	4	8	HC	Differentiated	2	2	867	29404.4	33.915
21.06.2021	4	8	HC	Differentiated	2	2	753	25141.9	33.389
23.06.2021	6	8	HC	Differentiated	2	2	1020	48057.5	47.115
23.06.2021	6	8	HC	Differentiated	2	2	1215	61456.9	50.582
23.06.2021	6	8	HC	Differentiated	2	2	942	40638.9	43.141
23.06.2021	6	8	HC	Differentiated	2	2	1087	50267.5	46.244
23.06.2021	6	8	HC	Differentiated	2	2	940	41330.5	43.969
23.06.2021	6	8	HC	Differentiated	2	2	1104	49745	45.059
23.06.2021	6	8	HC	Differentiated	2	2	1095	57762	52.751
23.06.2021	6	8	HC	Differentiated	2	2	1042	52120.2	50.019
25.06.2021	8	8	HC	Differentiated	2	2	1277	86595	67.811
25.06.2021	8	8	HC	Differentiated	2	2	1463	98000.4	66.986
25.06.2021	8	8	HC	Differentiated	2	2	1194	76188.4	63.809
25.06.2021	8	8	HC	Differentiated	2	2	1267	82603.3	65.196
25.06.2021	8	8	HC	Differentiated	2	2	1204	77741.4	64.569
25.06.2021	8	8	HC	Differentiated	2	2	1301	85585.5	65.784
25.06.2021	8	8	HC	Differentiated	2	2	1431	104144	72.777
25.06.2021	8	8	HC	Differentiated	2	2	1286	89310.2	69.448
28.06.2021	11	8	HC	Differentiated	2	2	1551	225931	145.668
28.06.2021	11	8	HC	Differentiated	2	2	1876	326834	174.219
28.06.2021	11	8	HC	Differentiated	2	2	1343	205805	153.243
28.06.2021	11	8	HC	Differentiated	2	2	1689	256402	151.807
28.06.2021	11	8	HC	Differentiated	2	2	1398	219629	157.102
28.06.2021	11	8	HC	Differentiated	2	2	1712	263403	153.857
28.06.2021	11	8	HC	Differentiated	2	2	1618	320498	198.083
28.06.2021	11	8	HC	Differentiated	2	2	1673	282378	168.785
30.06.2021	13	8	HC	Differentiated	2	2	1595	489734	307.043
30.06.2021	13	8	HC	Differentiated	2	2	1904	577829	303.482
30.06.2021	13	8	HC	Differentiated	2	2	1395	430382	308.518
30.06.2021	13	8	HC	Differentiated	2	2	1619	471821	291.428
30.06.2021	13	8	HC	Differentiated	2	2	1441	424316	294.46
30.06.2021	13	8	HC	Differentiated	2	2	1563	446273	285.524
30.06.2021	13	8	HC	Differentiated	2	2	1696	527350	310.938
30.06.2021	13	8	HC	Differentiated	2	2	1670	442398	264.909
2021-06-25	2	7	UC	Differentiated	2	2	152	3283.808	21.604
2021-06-25	2	7	UC	Differentiated	2	2	230	4341.273	18.875
2021-06-25	2	7	UC	Differentiated	2	2	125	2331.033	18.648
2021-06-25	2	7	UC	Differentiated	2	2	109	2044.817	18.760
2021-06-25	2	7	UC	Differentiated	2	2	131	2211.936	16.885
2021-06-25	2	7	UC	Differentiated	2	2	204	3681.438	18.046
2021-06-25	2	7	UC	Differentiated	2	2	231	4309.578	18.656
2021-06-25	2	7	UC	Differentiated	2	2	271	5281.562	19.489
2021-06-28	5	7	UC	Differentiated	2	2	267	8817.971	33.026
2021-06-28	5	7	UC	Differentiated	2	2	446	15896.551	35.642
2021-06-28	5	7	UC	Differentiated	2	2	258	7860.394	30.467
2021-06-28	5	7	UC	Differentiated	2	2	351	10716.798	30.532
2021-06-28	5	7	UC	Differentiated	2	2	325	9614.191	29.582
2021-06-28	5	7	UC	Differentiated	2	2	384	12152.684	31.648
2021-06-28	5	7	UC	Differentiated	2	2	581	19741.267	33.978
2021-06-28	5	7	UC	Differentiated	2	2	548	18412.953	33.600
2021-06-30	7	7	UC	Differentiated	2	2	532	30244.843	56.851
2021-06-30	7	7	UC	Differentiated	2	2	662	39499.823	59.667
2021-06-30	7	7	UC	Differentiated	2	2	472	25022.830	53.014
2021-06-30	7	7	UC	Differentiated	2	2	618	34887.701	56.453
2021-06-30	7	7	UC	Differentiated	2	2	543	28091.495	51.734
2021-06-30	7	7	UC	Differentiated	2	2	584	34459.336	59.006
2021-06-30	7	7	UC	Differentiated	2	2	777	43802.678	56.374
2021-06-30	7	7	UC	Differentiated	2	2	768	44228.161	57.589
2021-07-02	9	7	UC	Differentiated	2	2	988	108033.351	109.345
2021-07-02	9	7	UC	Differentiated	2	2	782	100063.465	127.958
2021-07-02	9	7	UC	Differentiated	2	2	719	81071.355	112.756
2021-07-02	9	7	UC	Differentiated	2	2	600	70730.097	117.883
2021-07-02	9	7	UC	Differentiated	2	2	742	100366.970	135.265
2021-07-02	9	7	UC	Differentiated	2	2	714	74029.273	103.682
2021-07-02	9	7	UC	Differentiated	2	2	731	102074.666	139.637
2021-07-02	9	7	UC	Differentiated	2	2	982	115537.415	117.655
2021-07-05	12	7	UC	Differentiated	2	2	870	404944.740	465.454
2021-07-05	12	7	UC	Differentiated	2	2	928	444848.916	479.363
2021-07-05	12	7	UC	Differentiated	2	2	774	338761.453	437.676
2021-07-05	12	7	UC	Differentiated	2	2	836	417520.027	499.426
2021-07-05	12	7	UC	Differentiated	2	2	797	339522.138	426.000
2021-07-05	12	7	UC	Differentiated	2	2	890	314001.790	352.811
2021-07-05	12	7	UC	Differentiated	2	2	1035	388068.520	374.945
2021-07-05	12	7	UC	Differentiated	2	2	995	423481.593	425.610
2021-07-07	14	7	UC	Differentiated	2	2	900	634202.383	704.669
2021-07-07	14	7	UC	Differentiated	2	2	1021	651870.020	638.462
2021-07-07	14	7	UC	Differentiated	2	2	1134	755674.468	666.380
2021-07-07	14	7	UC	Differentiated	2	2	997	903053.969	905.771
2021-06-25	2	7	UC	Differentiated	20	2	323	5879.928	18.204
2021-06-25	2	7	UC	Differentiated	20	2	334	8792.999	26.326
2021-06-25	2	7	UC	Differentiated	20	2	250	4680.315	18.721
2021-06-25	2	7	UC	Differentiated	20	2	309	5622.525	18.196
2021-06-25	2	7	UC	Differentiated	20	2	254	4545.851	17.897
2021-06-25	2	7	UC	Differentiated	20	2	321	6092.189	18.979
2021-06-25	2	7	UC	Differentiated	20	2	319	6299.648	19.748
2021-06-25	2	7	UC	Differentiated	20	2	325	6339.027	19.505
2021-06-28	5	7	UC	Differentiated	20	2	516	15633.386	30.297
2021-06-28	5	7	UC	Differentiated	20	2	533	16417.120	30.801
2021-06-28	5	7	UC	Differentiated	20	2	441	12105.621	27.450
2021-06-28	5	7	UC	Differentiated	20	2	515	15199.258	29.513
2021-06-28	5	7	UC	Differentiated	20	2	558	15843.726	28.394
2021-06-28	5	7	UC	Differentiated	20	2	421	14430.891	34.278
2021-06-28	5	7	UC	Differentiated	20	2	534	17068.311	31.963
2021-06-28	5	7	UC	Differentiated	20	2	440	12582.009	28.595
2021-06-30	7	7	UC	Differentiated	20	2	665	27071.488	40.709
2021-06-30	7	7	UC	Differentiated	20	2	680	27729.402	40.779
2021-06-30	7	7	UC	Differentiated	20	2	539	20379.012	37.809
2021-06-30	7	7	UC	Differentiated	20	2	661	28308.559	42.827
2021-06-30	7	7	UC	Differentiated	20	2	585	23786.719	40.661
2021-06-30	7	7	UC	Differentiated	20	2	679	28915.569	42.586
2021-06-30	7	7	UC	Differentiated	20	2	598	28073.246	46.945
2021-06-30	7	7	UC	Differentiated	20	2	702	30956.543	44.098
2021-07-02	9	7	UC	Differentiated	20	2	783	53376.530	68.169
2021-07-02	9	7	UC	Differentiated	20	2	800	48593.446	60.742
2021-07-02	9	7	UC	Differentiated	20	2	659	31309.992	47.511
2021-07-02	9	7	UC	Differentiated	20	2	744	50440.408	67.796
2021-07-02	9	7	UC	Differentiated	20	2	682	50428.882	73.943
2021-07-02	9	7	UC	Differentiated	20	2	770	56238.697	73.037
2021-07-02	9	7	UC	Differentiated	20	2	864	59220.921	68.543
2021-07-02	9	7	UC	Differentiated	20	2	667	40749.380	61.094
2021-07-05	12	7	UC	Differentiated	20	2	900	247740.708	275.267
2021-07-05	12	7	UC	Differentiated	20	2	939	273694.224	291.474
2021-07-05	12	7	UC	Differentiated	20	2	697	135538.006	194.459
2021-07-05	12	7	UC	Differentiated	20	2	806	318684.987	395.391
2021-07-05	12	7	UC	Differentiated	20	2	769	280116.808	364.261
2021-07-05	12	7	UC	Differentiated	20	2	860	280670.995	326.362
2021-07-05	12	7	UC	Differentiated	20	2	814	197588.437	242.738
2021-07-05	12	7	UC	Differentiated	20	2	958	322362.581	336.495
2021-07-07	14	7	UC	Differentiated	20	2	744	487541.303	655.297
2021-07-07	14	7	UC	Differentiated	20	2	920	430720.570	468.175
2021-07-07	14	7	UC	Differentiated	20	2	771	392505.837	509.087
2021-07-07	14	7	UC	Differentiated	20	2	950	597579.130	629.031
21.06.2021	4	8	HC	Differentiated	20	2	417	11725.279	28.118
21.06.2021	4	8	HC	Differentiated	20	2	551	15865.817	28.795
21.06.2021	4	8	HC	Differentiated	20	2	447	12713.591	28.442
21.06.2021	4	8	HC	Differentiated	20	2	436	12742.405	29.226
21.06.2021	4	8	HC	Differentiated	20	2	383	10484.367	27.374
21.06.2021	4	8	HC	Differentiated	20	2	387	10921.376	28.221
21.06.2021	4	8	HC	Differentiated	20	2	497	14905.358	29.991
21.06.2021	4	8	HC	Differentiated	20	2	513	15294.344	29.814
23.06.2021	6	8	HC	Differentiated	20	2	666	25409.895	38.153
23.06.2021	6	8	HC	Differentiated	20	2	793	33624.697	42.402
23.06.2021	6	8	HC	Differentiated	20	2	692	26982.165	38.992
23.06.2021	6	8	HC	Differentiated	20	2	718	30360.098	42.284
23.06.2021	6	8	HC	Differentiated	20	2	601	25134.243	41.821
23.06.2021	6	8	HC	Differentiated	20	2	608	25157.294	41.377
23.06.2021	6	8	HC	Differentiated	20	2	675	28597.657	42.367
23.06.2021	6	8	HC	Differentiated	20	2	648	26746.853	41.276
25.06.2021	8	8	HC	Differentiated	20	2	755	37379.130	49.509
25.06.2021	8	8	HC	Differentiated	20	2	864	45348.056	52.486
25.06.2021	8	8	HC	Differentiated	20	2	770	40958.760	53.193
25.06.2021	8	8	HC	Differentiated	20	2	836	46063.598	55.100
25.06.2021	8	8	HC	Differentiated	20	2	676	36839.353	54.496
25.06.2021	8	8	HC	Differentiated	20	2	699	35763.639	51.164
25.06.2021	8	8	HC	Differentiated	20	2	756	39110.837	51.734
25.06.2021	8	8	HC	Differentiated	20	2	745	37376.249	50.169
28.06.2021	11	8	HC	Differentiated	20	2	1028	77169.972	75.068
28.06.2021	11	8	HC	Differentiated	20	2	1119	87966.488	78.612
28.06.2021	11	8	HC	Differentiated	20	2	1018	117605.282	115.526
28.06.2021	11	8	HC	Differentiated	20	2	1098	107591.540	97.989
28.06.2021	11	8	HC	Differentiated	20	2	931	77975.797	83.755
28.06.2021	11	8	HC	Differentiated	20	2	874	65544.581	74.994
28.06.2021	11	8	HC	Differentiated	20	2	992	86606.478	87.305
28.06.2021	11	8	HC	Differentiated	20	2	1006	65456.219	65.066
30.06.2021	13	8	HC	Differentiated	20	2	1215	140832.054	115.911
30.06.2021	13	8	HC	Differentiated	20	2	1412	168815.017	119.557
30.06.2021	13	8	HC	Differentiated	20	2	1389	204529.673	147.250
30.06.2021	13	8	HC	Differentiated	20	2	1313	174359.746	132.795
30.06.2021	13	8	HC	Differentiated	20	2	1251	175703.428	140.450
30.06.2021	13	8	HC	Differentiated	20	2	1158	135827.104	117.295
30.06.2021	13	8	HC	Differentiated	20	2	1270	173203.353	136.381
30.06.2021	13	8	HC	Differentiated	20	2	1307	143213.031	109.574

## Sheet: Nr 4 Confocal settings
Primary antibody	Secoundary antibody	Pinhole	Laser	Offset	Digital gain
anti-Ki67	anti-mouse 488	30.5	0.228	0	1
anti-Chromogranin A	anti-rabbit 650	38.8	1	0	1
anti-CK20	anti-mouse 488	30.5	0.228	0	1
anti-Muc2	anti-rabbit 650	38.8	1	0	1

## Sheet: Nr 5 Ki67 quantification
Donor	Condition	Undifferentiated/differentiated	Oxygen concentration (%)	Replicate	Label	Area	Mean	Stdev	IntDen	RawIntDen	Slice	Count	mean_IntDen	value
1	HC	Undifferentiated	20	1	17809.1.czi - C=1.tif	501963.211	21.465	151.135	1.07745e+07	22507393	17809.1-1.czi	716	0.478667	15048.2
1	HC	Undifferentiated	20	1	17809.2.czi - C=1.tif	501963.211	18.925	146.448	9.49983e+06	19844665	17809.2-1.czi	835	11.17	11377
1	HC	Undifferentiated	20	1	17809.3.czi - C=1.tif	501963.211	14.949	119.526	7.50385e+06	15675159	17809.3-1.czi	925	0	8112.27
1	HC	Undifferentiated	20	1	17809.4.czi - C=1.tif	501963.211	21.759	136.066	1.09224e+07	22816276	17809.4-1.czi	881	0.159667	12397.7
1	HC	Undifferentiated	20	1	17809.5.czi - C=1.tif	501963.211	10.163	84.865	5.10131e+06	10656383	17809.5-1.czi	699	0	7298.01
1	HC	Differentiated	20	1	17810.1.czi - C=1.tif	501963.211	0.794	29.102	398483	832410	17810.1-1.czi	298	22.18	1337.12
1	HC	Differentiated	20	1	17810.2.czi - C=1.tif	501963.211	0.018	0.618	8868.57	18526	17810.2-1.czi	279	8.45733	31.7567
1	HC	Differentiated	20	1	17810.3.czi - C=1.tif	501963.211	0.142	7.709	71215.7	148766	17810.3-1.czi	222	4.62733	320.771
1	HC	Differentiated	20	1	17810.4.czi - C=1.tif	501963.211	0.020	0.939	10028.5	20949	17810.4-1.czi	212	6.54267	47.2733
1	HC	Differentiated	20	1	17810.5.czi - C=1.tif	501963.211	0.151	7.967	75840	158426	17810.5-1.czi	293	10.8507	258.803
1	HC	Differentiated	20	1	17810.6.czi - C=1.tif	501963.211	0.089	2.493	44462.1	92879	17810.6-1.czi	252	52.658	176.228
1	HC	Undifferentiated	2	1	17811.1.czi - C=1.tif	501963.211	0.228	4.634	114698	239599	17811.1-1.czi	232	0.159667	494.389
1	HC	Undifferentiated	2	1	17811.2.czi - C=1.tif	501963.211	0.583	9.155	292416	610842	17811.2-1.czi	197	0	1484.34
1	HC	Undifferentiated	2	1	17811.3.czi - C=1.tif	501963.211	0.456	7.509	228961	478288	17811.3-1.czi	192	0	1192.51
1	HC	Undifferentiated	2	1	17811.4.czi - C=1.tif	501963.211	0.609	9.825	305479	638130	17811.4-1.czi	215	0.638333	1420.83
1	HC	Undifferentiated	2	1	17811.5.czi - C=1.tif	501963.211	1.063	18.103	533563	1114586	17811.5-1.czi	151	0.319	3533.53
1	HC	Undifferentiated	2	1	17811.6.czi - C=1.tif	501963.211	2.001	28.554	1.0042e+06	2097724	17811.6-1.czi	245	0.478667	4098.77
1	HC	Differentiated	2	1	17812.1.czi - C=1.tif	501963.211	0.006	0.779	3038.85	6348	17812.1-1.czi	204	5.585	14.8689
1	HC	Differentiated	2	1	17812.2.czi - C=1.tif	501963.211	0.021	0.408	10742.7	22441	17812.2-1.czi	220	59.9983	48.5578
1	HC	Differentiated	2	1	17812.3.czi - C=1.tif	501963.211	0.003	0.244	1395.44	2915	17812.3-1.czi	404	0.319	3.45326
1	HC	Differentiated	2	1	17812.4.czi - C=1.tif	501963.211	0.013	0.740	6304.6	13170	17812.4-1.czi	293	0.319	21.5163
1	HC	Differentiated	2	1	17812.5.czi - C=1.tif	501963.211	0.005	0.385	2304.51	4814	17812.5-1.czi	155	0.319	14.8657
1	HC	Differentiated	2	1	17812.6.czi - C=1.tif	501963.211	0.009	0.729	4350.51	9088	17812.6-1.czi	212	0	20.5213
2	HC	Undifferentiated	20	1	17813.1.czi - C=1.tif	501963.211	7.385	60.759	3.70711e+06	7743968	17813.1-1.czi	476	0	7788.05
2	HC	Undifferentiated	20	1	17813.2.czi - C=1.tif	501963.211	9.559	68.550	4.79848e+06	10023786	17813.2-1.czi	619	2.07433	7751.99
2	HC	Undifferentiated	20	1	17813.3.czi - C=1.tif	501963.211	5.997	53.670	3.01026e+06	6288276	17813.3-1.czi	322	0	9348.62
2	HC	Undifferentiated	20	1	17813.4.czi - C=1.tif	501963.211	13.233	93.159	6.64243e+06	13875701	17813.4-1.czi	605	2.55333	10979.2
2	HC	Undifferentiated	20	1	17813.5.czi - C=1.tif	501963.211	11.849	84.633	5.94793e+06	12424927	17813.5-1.czi	574	0	10362.2
2	HC	Differentiated	20	1	17814.1.czi - C=1.tif	501963.211	0.024	1.414	11954.8	24973	17814.1-1.czi	382	0	31.2953
2	HC	Differentiated	20	1	17814.2.czi - C=1.tif	501963.211	0.015	0.931	7359.68	15374	17814.2-1.czi	340	0	21.6461
2	HC	Differentiated	20	1	17814.3.czi - C=1.tif	501963.211	0.192	6.880	96219.6	200998	17814.3-1.czi	240	0	400.915
2	HC	Differentiated	20	1	17814.4.czi - C=1.tif	501963.211	0.472	10.372	237116	495323	17814.4-1.czi	453	0	523.434
2	HC	Differentiated	20	1	17814.5.czi - C=1.tif	501963.211	0.117	4.693	58973.2	123192	17814.5-1.czi	255	1.915	231.26
2	HC	Undifferentiated	2	1	17815.1.czi - C=1.tif	501963.211	1.935	36.327	971269	2028932	17815.1-1.czi	123	0	7896.49
2	HC	Undifferentiated	2	1	17815.2.czi - C=1.tif	501963.211	1.429	25.186	717201	1498197	17815.2-1.czi	132	3.351	5433.32
2	HC	Undifferentiated	2	1	17815.3.czi - C=1.tif	501963.211	4.455	52.435	2.23613e+06	4671160	17815.3-1.czi	182	2.07433	12286.4
2	HC	Undifferentiated	2	1	17815.4.czi - C=1.tif	501963.211	2.990	42.082	1.50084e+06	3135181	17815.4-1.czi	158	0.478667	9498.99
2	HC	Undifferentiated	2	1	17815.5.czi - C=1.tif	501963.211	2.524	39.953	1.26712e+06	2646959	17815.5-1.czi	128	0	9899.41
2	HC	Undifferentiated	2	1	17815.6.czi - C=1.tif	501963.211	1.581	24.466	793744	1658092	17815.6-1.czi	163	1.27667	4869.59
2	HC	Differentiated	2	1	17816.1.czi - C=1.tif	501963.211	0.044	2.205	21859.8	45664	17816.1-1.czi	118	1.27667	185.242
2	HC	Differentiated	2	1	17816.2.czi - C=1.tif	501963.211	0.130	7.492	65125.5	136044	17816.2-1.czi	91	7.18067	715.586
2	HC	Differentiated	2	1	17816.3.czi - C=1.tif	501963.211	0.370	13.829	185765	388054	17816.3-1.czi	135	0	1376.04
2	HC	Differentiated	2	1	17816.4.czi - C=1.tif	501963.211	0.247	10.950	124016	259064	17816.4-1.czi	109	5.26567	1137.72
2	HC	Differentiated	2	1	17816.5.czi - C=1.tif	501963.211	0.226	7.507	113401	236889	17816.5-1.czi	87	0.478667	1303.45
2	HC	Differentiated	2	1	17816.6.czi - C=1.tif	501963.211	0.135	6.583	67699.6	141421	17816.6-1.czi	107	1.117	632.696
2	HC	Differentiated	2	1	17816.7.czi - C=1.tif	501963.211	0.139	4.393	69747.5	145699	17816.7-1.czi	143	0.159667	487.744
4	UC	Undifferentiated	2	1	18286.1.czi - C=1.tif	501963.211	0.076	4.039	38110.1	79610	18286.1-1.czi	115	0	331.392
4	UC	Undifferentiated	2	1	18286.2.czi - C=1.tif	501963.211	3.576	44.946	1.79511e+06	3749899	18286.2-1.czi	579	0	3100.37
4	UC	Undifferentiated	2	1	18286.3.czi - C=1.tif	501963.211	7.247	76.951	3.63796e+06	7599517	18286.3-1.czi	503	0.159667	7232.53
4	UC	Undifferentiated	2	1	18286.4.czi - C=1.tif	501963.211	6.615	58.481	3.32028e+06	6935905	18286.4-1.czi	663	0	5007.97
4	UC	Undifferentiated	2	1	18286.5.czi - C=1.tif	501963.211	1.174	19.902	589472	1231378	18286.5-1.czi	201	0	2932.7
4	UC	Differentiated	2	1	18287.1.czi - C=1.tif	501963.211	0.119	3.609	59771.2	124859	18287.1-1.czi	503	1.436	118.827
4	UC	Differentiated	2	1	18287.2.czi - C=1.tif	501963.211	0.123	3.113	61934.5	129378	18287.2-1.czi	672	0	92.1644
4	UC	Differentiated	2	1	18287.3.czi - C=1.tif	501963.211	0.228	6.488	114688	239578	18287.3-1.czi	684	13.404	167.653
4	UC	Differentiated	2	1	18287.4.czi - C=1.tif	501963.211	0.098	3.281	48950.4	102255	18287.4-1.czi	674	0	72.6268
4	UC	Differentiated	2	1	18287.5.czi - C=1.tif	501963.211	0.356	7.698	178793	373490	18287.5-1.czi	624	0	286.528
4	UC	Undifferentiated	20	1	18288.1.czi - C=1.tif	501963.211	8.584	113.819	4.30908e+06	9001451	18288.1-1.czi	348	0	12382.4
4	UC	Undifferentiated	20	1	18288.2.czi - C=1.tif	501963.211	18.258	160.998	9.16489e+06	19144999	18288.2-1.czi	519	0	17658.8
4	UC	Undifferentiated	20	1	18288.3.czi - C=1.tif	501963.211	5.908	54.774	2.9654e+06	6194562	18288.3-1.czi	550	0	5391.63
4	UC	Undifferentiated	20	1	18288.4.czi - C=1.tif	501963.211	10.131	92.168	5.08535e+06	10623042	18288.4-1.czi	601	0	8461.48
4	UC	Undifferentiated	20	1	18288.5.czi - C=1.tif	501963.211	10.696	98.825	5.36923e+06	11216051	18288.5-1.czi	562	0	9553.79
4	UC	Differentiated	20	1	18289.1 (f).czi - C=1.tif	501963.211	0.523	15.386	262586	548529	18289.1 (f)-1.czi	837	0	313.723
4	UC	Differentiated	20	1	18289.2.czi - C=1.tif	501963.211	0.878	19.433	440780	920768	18289.2-1.czi	1054	0.638333	418.197
4	UC	Differentiated	20	1	18289.3.czi - C=1.tif	501963.211	0.080	4.752	39939.7	83432	18289.3-1.czi	1141	2.234	35.0021
4	UC	Differentiated	20	1	18289.4.czi - C=1.tif	501963.211	0.129	7.343	64935.5	135647	18289.4-1.czi	989	0	65.6577
4	UC	Differentiated	20	1	18289.5.czi - C=1.tif	501963.211	0.590	22.039	295957	618240	18289.5-1.czi	1185	0	249.753
6	HC	Undifferentiated	2	1	18336.1.czi - C=1.tif	501963.211	4.837	76.632	2.42779e+06	5071538	18336.1-1.czi	144	0	16859.7
6	HC	Undifferentiated	2	1	18336.2.czi - C=1.tif	501963.211	3.640	60.788	1.82702e+06	3816547	18336.2-1.czi	107	0	17074.9
6	HC	Undifferentiated	2	1	18336.3.czi - C=1.tif	501963.211	4.098	65.637	2.05722e+06	4297426	18336.3-1.czi	132	0	15585
6	HC	Undifferentiated	2	1	18336.4.czi - C=1.tif	501963.211	2.736	51.750	1.3732e+06	2868549	18336.4-1.czi	120	0	11443.3
6	HC	Undifferentiated	2	1	18336.5.czi - C=1.tif	501963.211	4.635	73.635	2.32649e+06	4859912	18336.5-1.czi	164	0	14185.9
6	HC	Undifferentiated	2	1	18336.6.czi - C=1.tif	501963.211	3.968	73.397	1.99193e+06	4161052	18336.6-1.czi	83	0	23999.2
6	HC	Undifferentiated	2	1	18336.7.czi - C=1.tif	501963.211	3.313	49.374	1.66276e+06	3473414	18336.7-1.czi	189	0	8797.65
6	HC	Undifferentiated	2	1	18336.8.czi - C=1.tif	501963.211	1.001	23.132	502549	1049799	18336.8-1.czi	71	0	7078.15
6	HC	Undifferentiated	2	1	18336.9.czi - C=1.tif	501963.211	2.685	51.931	1.34774e+06	2815367	18336.9-1.czi	83	0	16237.9
6	HC	Differentiated	2	1	18337.1.czi - C=1.tif	501963.211	11.031	119.875	5.53698e+06	11566467	18337.1-1.czi	468	0	11831.1
6	HC	Differentiated	2	1	18337.2.czi - C=1.tif	501963.211	5.151	69.661	2.58582e+06	5401656	18337.2-1.czi	358	40.6903	7222.86
6	HC	Differentiated	2	1	18337.3.czi - C=1.tif	501963.211	15.213	126.521	7.63619e+06	15951615	18337.3-1.czi	648	0	11784.2
6	HC	Differentiated	2	1	18337.4.czi - C=1.tif	501963.211	6.795	78.867	3.41072e+06	7124826	18337.4-1.czi	474	21.0633	7195.57
6	HC	Differentiated	2	1	18337.5.czi - C=1.tif	501963.211	11.152	85.714	5.59793e+06	11693803	18337.5-1.czi	1040	0	5382.63
6	HC	Differentiated	2	1	18337.6.czi - C=1.tif	501963.211	3.027	48.064	1.51923e+06	3173593	18337.6-1.czi	331	0	4589.82
6	HC	Undifferentiated	20	1	18341.1.czi - C=1.tif	501963.211	0.244	6.679	122266	255408	18341.1-1.czi	125	0	978.13
6	HC	Undifferentiated	20	1	18341.2.czi - C=1.tif	501963.211	0.514	10.241	257981	538909	18341.2-1.czi	153	0	1686.15
6	HC	Undifferentiated	20	1	18341.4.czi - C=1.tif	501963.211	0.493	11.284	247275	516546	18341.4-1.czi	145	0	1705.35
6	HC	Undifferentiated	20	1	18341.5.czi - C=1.tif	501963.211	0.566	11.659	284134	593542	18341.5-1.czi	134	0	2120.4
6	HC	Undifferentiated	20	1	18341.6.czi - C=1.tif	501963.211	1.543	24.793	774640	1618185	18341.6-1.czi	270	0	2869.04
6	HC	Differentiated	20	1	18342.1.czi - C=1.tif	501963.211	3.515	73.581	1.76416e+06	3685236	18342.1-1.czi	581	0	3036.42
6	HC	Differentiated	20	1	18342.2.czi - C=1.tif	501963.211	10.680	134.983	5.36093e+06	11198714	18342.2-1.czi	537	0	9983.11
6	HC	Differentiated	20	1	18342.3.czi - C=1.tif	501963.211	2.716	52.729	1.36331e+06	2847889	18342.3-1.czi	665	0	2050.09
6	HC	Differentiated	20	1	18342.4.czi - C=1.tif	501963.211	4.398	89.043	2.20769e+06	4611750	18342.4-1.czi	371	0	5950.64
6	HC	Differentiated	20	1	18342.5.czi - C=1.tif	501963.211	3.414	68.189	1.71364e+06	3579714	18342.5-1.czi	608	0	2818.49
4	UC	Undifferentiated	2	2	18385.1.czi - C=1.tif	501963.211	6.282	46.673	3.15319e+06	6586849	18385.1-1.czi	542	215.1	5817.29
4	UC	Undifferentiated	2	2	18385.2.czi - C=1.tif	501963.211	5.476	46.140	2.74859e+06	5741665	18385.2-1.czi	502	1.117	5475.27
4	UC	Undifferentiated	2	2	18385.3.czi - C=1.tif	501963.211	9.132	56.737	4.58389e+06	9575521	18385.3-1.czi	798	2.07433	5744.22
4	UC	Undifferentiated	2	2	18385.4.czi - C=1.tif	501963.211	14.848	94.970	7.45318e+06	15569320	18385.4-1.czi	651	3.82967	11448.8
4	UC	Undifferentiated	2	2	18385.5.czi - C=1.tif	501963.211	20.965	116.409	1.05235e+07	21983041	18385.5-1.czi	923	0	11401.4
4	UC	Differentiated	2	2	18386.1.czi - C=1.tif	501963.211	2.763	49.885	1.38699e+06	2897362	18386.1-1.czi	570	0	2433.32
4	UC	Differentiated	2	2	18386.2.czi - C=1.tif	501963.211	0.347	8.151	174267	364034	18386.2-1.czi	229	0	760.989
4	UC	Differentiated	2	2	18386.3.czi - C=1.tif	501963.211	0.830	16.627	416567	870187	18386.3-1.czi	333	1.91467	1250.95
4	UC	Differentiated	2	2	18386.4.czi - C=1.tif	501963.211	3.098	39.818	1.55503e+06	3248385	18386.4-1.czi	489	0	3180.03
4	UC	Differentiated	2	2	18386.5.czi - C=1.tif	501963.211	1.563	29.345	784439	1638654	18386.5-1.czi	426	0	1841.41
4	UC	Differentiated	2	2	18386.6.czi - C=1.tif	501963.211	1.657	31.297	831523	1737010	18386.6-1.czi	680	0	1222.83
4	UC	Undifferentiated	20	2	18387.1.czi - C=1.tif	501963.211	1.816	22.281	911685	1904464	18387.1-1.czi	387	0	2355.77
4	UC	Undifferentiated	20	2	18387.2.czi - C=1.tif	501963.211	4.426	38.806	2.22182e+06	4641278	18387.2-1.czi	443	0	5015.4
4	UC	Undifferentiated	20	2	18387.3.czi - C=1.tif	501963.211	3.536	32.343	1.775e+06	3707880	18387.3-1.czi	433	0	4099.3
4	UC	Undifferentiated	20	2	18387.4.czi - C=1.tif	501963.211	8.350	60.180	4.19133e+06	8755486	18387.4-1.czi	761	1.27667	5507.66
4	UC	Undifferentiated	20	2	18387.5.czi - C=1.tif	501963.211	11.928	72.607	5.98731e+06	12507192	18387.5-1.czi	951	0	6295.81
4	UC	Differentiated	20	2	18388.1.czi - C=1.tif	501963.211	0.072	2.064	36116.2	75445	18388.1-1.czi	693	0	52.1158
4	UC	Differentiated	20	2	18388.2.czi - C=1.tif	501963.211	0.497	9.142	249462	521114	18388.2-1.czi	974	0	256.121
4	UC	Differentiated	20	2	18388.3.czi - C=1.tif	501963.211	1.556	27.117	781070	1631617	18388.3-1.czi	780	0	1001.37
4	UC	Differentiated	20	2	18388.4.czi - C=1.tif	501963.211	0.092	7.719	46228	96568	18388.4-1.czi	690	0	66.9971
4	UC	Differentiated	20	2	18388.5.czi - C=1.tif	501963.211	0.908	17.474	455813	952171	18388.5-1.czi	849	8.936	536.872
2	HC	Udifferensier	2	2	18405.1.czi - C=0.tif	501963.211	1.046	10.345	524932	1096556	18405.1.czi - C=1.tif	1200	0.159667	437.443
2	HC	Udifferensier	2	2	18405.2.czi - C=0.tif	501963.211	1.120	10.097	562284	1174583	18405.2.czi - C=1.tif	1065	0	527.966
2	HC	Udifferensier	2	2	18405.3.czi - C=0.tif	501963.211	0.418	6.064	209691	438034	18405.3.czi - C=1.tif	409	0	512.692
2	HC	Udifferensier	2	2	18405.4.czi - C=0.tif	501963.211	1.950	14.956	978635	2044320	18405.4.czi - C=1.tif	692	0	1414.21
2	HC	Udifferensier	2	2	18405.5.czi - C=0.tif	501963.211	1.256	19.650	630443	1316964	18405.5.czi - C=1.tif	294	0.159667	2144.36
2	HC	Differentiated	2	2	18406.1.czi - C=0.tif	501963.211	0.451	11.946	226312	472755	18406.1.czi - C=1.tif	531	2.07433	426.196
2	HC	Differentiated	2	2	18406.2.czi - C=0.tif	501963.211	0.214	7.510	107650	224876	18406.2.czi - C=1.tif	436	0	246.904
2	HC	Differentiated	2	2	18406.3.czi - C=0.tif	501963.211	0.273	8.264	136920	286018	18406.3.czi - C=1.tif	851	0	160.892
2	HC	Differentiated	2	2	18406.4.czi - C=0.tif	501963.211	0.043	2.507	21568.7	45056	18406.4.czi - C=1.tif	623	3.98933	34.6144
2	HC	Differentiated	2	2	18406.5.czi - C=0.tif	501963.211	0.108	4.202	54196.1	113213	18406.5.czi - C=1.tif	592	9.09533	91.5322
2	HC	Undifferentiated	20	2	18413.1.czi - C=1.tif	501963.211	6.012	42.578	3.01786e+06	6304157	18413.1.czi - C=2.tif	718	0	4203.15
2	HC	Undifferentiated	20	2	18413.2.czi - C=1.tif	501963.211	3.744	28.094	1.87939e+06	3925947	18413.2.czi - C=2.tif	776	0	2421.89
2	HC	Undifferentiated	20	2	18413.3.czi - C=1.tif	501963.211	3.870	27.821	1.94261e+06	4058013	18413.3.czi - C=2.tif	648	11.489	2997.84
2	HC	Undifferentiated	20	2	18413.4.czi - C=1.tif	501963.211	4.211	33.555	2113583	4415169	18413.4.czi - C=2.tif	481	0	4394.14
2	HC	Undifferentiated	20	2	18413.5.czi - C=1.tif	501963.211	2.514	19.559	1.26179e+06	2635825	18413.5.czi - C=2.tif	683	0.957333	1847.43
2	HC	Undifferentiated	20	2	18413.6.czi - C=1.tif	501963.211	4.703	41.350	2.36088e+06	4931757	18413.6.czi - C=2.tif	428	0	5516.07
2	HC	Differentiated	20	2	18414.1.czi - C=1.tif	501963.211	0.427	9.999	214236	447529	18414.1.czi - C=2.tif	323	38.4563	663.151
2	HC	Differentiated	20	2	18414.2.czi - C=1.tif	501963.211	1.019	14.219	511355	1068196	18414.2.czi - C=2.tif	546	54.2537	936.449
2	HC	Differentiated	20	2	18412.3.czi - C=1.tif	501963.211	0.535	10.982	268414	560703	18412.3.czi - C=2.tif	258	19.7867	1040.29
2	HC	Differentiated	20	2	18412.4.czi - C=1.tif	501963.211	0.628	15.763	315368	658788	18412.4.czi - C=2.tif	361	6357.9	855.984
2	HC	Differentiated	20	2	18412.5.czi - C=1.tif	501963.211	0.425	7.076	213445	445875	18412.5.czi - C=2.tif	294	9.25533	725.97
2	HC	Differentiated	20	2	18412.6.czi - C=1.tif	501963.211	0.566	9.943	284255	593795	18412.6.czi - C=2.tif	420	64.147	676.646
6	HC	Undifferentiated	2	2	18417.1.czi - C=1.tif	501963.211	2.393	33.134	1.20099e+06	2508812	18417.1-1.czi	164	0	7323.12
6	HC	Undifferentiated	2	2	18417.2.czi - C=1.tif	501963.211	4.709	44.944	2.36379e+06	4937831	18417.2-1.czi	328	0	7206.67
6	HC	Undifferentiated	2	2	18417.3.czi - C=1.tif	501963.211	2.983	33.667	1.49746e+06	3128118	18417.3-1.czi	303	0	4942.11
6	HC	Undifferentiated	2	2	18417.4.czi - C=1.tif	501963.211	3.831	47.931	1.92311e+06	4017276	18417.4-1.czi	169	0	11379.3
6	HC	Undifferentiated	2	2	18417.5.czi - C=1.tif	501963.211	4.638	51.330	2.32795e+06	4862975	18417.5-1.czi	194	0	11999.8
6	HC	Undifferentiated	2	2	18417.6.czi - C=1.tif	501963.211	2.969	35.060	1.49015e+06	3112839	18417.6-1.czi	251	0	5936.83
6	HC	Differentiated	2	2	18418.1.czi - C=1.tif	501963.211	0.637	10.376	319858	668168	18418.1-1.czi	874	13.244	365.955
6	HC	Differentiated	2	2	18418.2.czi - C=1.tif	501963.211	1.280	16.826	642284	1341700	18418.2-1.czi	1071	0	599.705
6	HC	Differentiated	2	2	18418.3.czi - C=1.tif	501963.211	0.972	13.145	488041	1019494	18418.3-1.czi	927	4.94667	526.469
6	HC	Differentiated	2	2	18418.4.czi - C=1.tif	501963.211	1.282	18.542	643632	1344515	18418.4-1.czi	546	0	1178.81
6	HC	Differentiated	2	2	18418.5.czi - C=1.tif	501963.211	0.699	10.895	351028	733280	18418.5-1.czi	725	0	484.177
6	HC	Undifferentiated	20	2	18419.1.czi - C=1.tif	501963.211	7.907	59.359	3.96902e+06	8291081	18419.1-1.czi	543	0	7309.43
6	HC	Undifferentiated	20	2	18419.2.czi - C=1.tif	501963.211	2.064	18.839	1.0363e+06	2164771	18419.2-1.czi	1073	0	965.793
6	HC	Undifferentiated	20	2	18419.3.czi - C=1.tif	501963.211	1.233	13.321	619082	1293232	18419.3-1.czi	673	0	919.885
6	HC	Undifferentiated	20	2	18419.4.czi - C=1.tif	501963.211	4.453	33.971	2.23528e+06	4669380	18419.4-1.czi	682	0	3277.53
6	HC	Undifferentiated	20	2	18419.5.czi - C=1.tif	501963.211	1.941	27.400	974398	2035469	18419.5-1.czi	370	0	2633.51
6	HC	Undifferentiated	20	2	18419.6.czi - C=1.tif	501963.211	3.590	31.902	1.80214e+06	3764589	18419.6-1.czi	759	0	2374.37
6	HC	Differentiated	20	2	18420.1.czi - C=1.tif	501963.211	0.333	9.428	167162	349192	18420.1-1.czi	776	0	215.414
6	HC	Differentiated	20	2	18420.2.czi - C=1.tif	501963.211	0.174	5.115	87339.6	182448	18420.2-1.czi	989	0	88.311
6	HC	Differentiated	20	2	18420.3.czi - C=1.tif	501963.211	0.328	9.950	164603	343847	18420.3-1.czi	501	0	328.549
6	HC	Differentiated	20	2	18420.4.czi - C=1.tif	501963.211	0.165	4.594	82743	172846	18420.4-1.czi	836	4.62767	98.9694
6	HC	Differentiated	20	2	18420.5.czi - C=1.tif	501963.211	0.370	9.033	185944	388427	18420.5-1.czi	1084	0.957333	171.534
7	UC	Undifferentiated	2	1	18448.1.czi - C=1.tif	501963.211	7.642	61.185	3.83595e+06	8013101	18448.1.czi - C=2.tif	680	0	5641.1
7	UC	Undifferentiated	2	1	18448.2.czi - C=1.tif	501963.211	7.559	66.087	3.79429e+06	7926092	18448.2.czi - C=2.tif	600	7.18067	6323.81
7	UC	Undifferentiated	2	1	18448.3.czi - C=0.tif	501963.211	8.527	68.510	4.28026e+06	8941253	18448.3.czi - C=1.tif	631	0	6783.3
7	UC	Undifferentiated	2	1	18448.4.czi - C=0.tif	501963.211	5.111	55.408	2.56549e+06	5359172	18448.4.czi - C=1.tif	467	0	5493.55
7	UC	Undifferentiated	2	1	18448.5.czi - C=0.tif	501963.211	7.387	62.558	3.70808e+06	7745990	18448.5.czi - C=1.tif	643	0	5766.84
7	UC	Differentiated	2	1	18449.1.czi - C=0.tif	501963.211	0.247	4.831	123932	258888	18449.1.czi - C=1.tif	683	7.18067	181.442
7	UC	Differentiated	2	1	18449.2.czi - C=0.tif	501963.211	0.132	3.472	66315.6	138530	18449.2.czi - C=1.tif	467	0	142.003
7	UC	Differentiated	2	1	18449.3.czi - C=0.tif	501963.211	0.439	9.090	220572	460763	18449.3.czi - C=1.tif	698	0	316.005
7	UC	Differentiated	2	1	18449.4.czi - C=0.tif	501963.211	0.142	3.199	71341.6	149029	18449.4.czi - C=1.tif	928	16.2763	76.8592
7	UC	Differentiated	2	1	18449.5.czi - C=0.tif	501963.211	0.191	5.081	95766.8	200052	18449.5.czi - C=1.tif	1007	71.3277	95.0302
7	UC	Undifferentiated	20	1	18456.1.czi - C=0.tif	501963.211	2.893	31.735	1.45202e+06	3033202	18456.1.czi - C=1.tif	420	0.638333	3457.19
7	UC	Undifferentiated	20	1	18456.2.czi - C=0.tif	501963.211	1.143	13.190	573919	1198889	18456.2.czi - C=1.tif	814	0	705.061
7	UC	Undifferentiated	20	1	18456.3.czi - C=0.tif	501963.211	2.188	27.869	1.09821e+06	2294100	18456.3.czi - C=1.tif	485	10.053	2264.32
7	UC	Undifferentiated	20	1	18456.4.czi - C=0.tif	501963.211	1.400	17.491	702716	1467938	18456.4.czi - C=1.tif	545	0	1289.39
7	UC	Undifferentiated	20	1	18456.5.czi - C=0.tif	501963.211	1.473	19.404	739502	1544782	18456.5.czi - C=1.tif	548	9.57433	1349.44
7	UC	Differentiated	20	1	18457.1.czi - C=0.tif	501963.211	0.760	12.400	381260	796433	18457.1.czi - C=1.tif	1511	13.404	252.314
7	UC	Differentiated	20	1	18457.2.czi - C=0.tif	501963.211	0.248	6.287	124368	259799	18457.2.czi - C=1.tif	1124	8.93567	110.64
7	UC	Differentiated	20	1	18457.3.czi - C=0.tif	501963.211	0.277	8.076	139162	290702	18457.3.czi - C=1.tif	1045	44.839	133.126
7	UC	Differentiated	20	1	18457.4.czi - C=0.tif	501963.211	0.156	5.894	78150.3	163252	18457.4.czi - C=1.tif	739	47.0733	105.688
7	UC	Differentiated	20	1	18457.5.czi - C=0.tif	501963.211	0.043	2.302	21417.5	44740	18457.5.czi - C=1.tif	1199	4.94667	17.8586
8	HC	Undifferentiated	2	1	18464.1.czi - C=1.tif	501963.211	7.397	53.213	3.71287e+06	7756007	18464.1.czi - C=2.tif	803	0.159667	4623.75
8	HC	Undifferentiated	2	1	18464.2.czi - C=1.tif	501963.211	5.099	38.114	2.55959e+06	5346852	18464.2.czi - C=2.tif	766	0	3341.5
8	HC	Undifferentiated	2	1	18464.3.czi - C=1.tif	501963.211	8.434	58.798	4.23375e+06	8844099	18464.3.czi - C=2.tif	962	0	4400.99
8	HC	Undifferentiated	2	1	18464.4.czi - C=1.tif	501963.211	6.190	44.925	3.10698e+06	6490325	18464.4.czi - C=2.tif	810	0	3835.78
8	HC	Undifferentiated	2	1	18464.5.czi - C=1.tif	501963.211	8.567	51.106	4.30019e+06	8982888	18464.5.czi - C=2.tif	1213	0	3545.09
8	HC	Differentiated	2	1	18465.1-1.tif	501963.211	4.309	9.251	2.16282e+06	4518020	18465.1-1.lsm	309	3018.26	6989.65
8	HC	Differentiated	2	1	18465.2-1.tif	501963.211	15.419	12.131	7.73995e+06	16168365	18465.2-1.lsm	809	22212.6	9539.85
8	HC	Differentiated	2	1	18465.3.czi - C=1.tif	501963.211	0.039	2.761	19459.1	40649	18465.3.czi - C=2.tif	484	18.8293	40.1658
8	HC	Differentiated	2	1	18465.4.czi - C=1.tif	501963.211	1.409	9.026	707268	1477447	18465.4.czi - C=2.tif	602	362.064	1174.26
8	HC	Differentiated	2	1	18465.5.czi - C=1.tif	501963.211	0.780	7.844	391552	817932	18465.5.czi - C=2.tif	462	1001.78	845.346
8	HC	Undifferentiated	20	1	18472.1.czi - C=0.tif	501963.211	0.050	5.109	25169.1	52577	18472.1.czi - C=1.tif	92	0	273.577
8	HC	Undifferentiated	20	1	18472.2.czi - C=0.tif	501963.211	0.003	0.391	1314.54	2746	18472.2.czi - C=1.tif	199	0	6.60571
8	HC	Undifferentiated	20	1	18472.3.czi - C=0.tif	501963.211	0.135	9.659	67973.4	141993	18472.3.czi - C=1.tif	137	0.319	496.154
8	HC	Undifferentiated	20	1	18472.4.czi - C=0.tif	501963.211	0.096	6.073	48423.4	101154	18472.4.czi - C=1.tif	107	0	452.555
8	HC	Undifferentiated	20	1	18472.5.czi - C=0.tif	501963.211	0.002	0.263	854.018	1784	18472.5.czi - C=1.tif	36	0	23.7227
8	HC	Differentiated	20	1	18473.1.czi - C=0.tif	501963.211	1.730	15.386	868544	1814345	18473.1.czi - C=1.tif	490	18.3507	1772.5
8	HC	Differentiated	20	1	18473.2.czi - C=0.tif	501963.211	1.653	13.270	829581	1732953	18473.2.czi - C=1.tif	681	1.27667	1218.18
8	HC	Differentiated	20	1	18473.3.czi - C=0.tif	501963.211	1.591	15.079	798701	1668446	18473.3.czi - C=1.tif	462	48.5093	1728.68
8	HC	Differentiated	20	1	18473.4.czi - C=0.tif	501963.211	1.035	9.836	519702	1085632	18473.4.czi - C=1.tif	371	0	1400.81
8	HC	Differentiated	20	1	18473.5.czi - C=0.tif	501963.211	1.827	17.652	916998	1915563	18473.5.czi - C=1.tif	364	0	2519.23
8	HC	Differentiated	20	1	18473.6.czi - C=0.tif	501963.211	0.405	7.069	203239	424556	18473.6.czi - C=1.tif	103	0.798	1973.19

## Sheet: Nr 6 CK20 quantification
Donor	Replicate nr	Condition	Undifferentiated/differentiated	Oxygen concentration (%)	IntDen	mean_background_IntDen	CTCF	DAPI+ count	Value
1	1	HC	Undifferentiated	20	8.10458e+06	0	8.10458e+06	902	8985.12
1	1	HC	Undifferentiated	20	1.24907e+07	0	1.24907e+07	1196	10443.8
1	1	HC	Undifferentiated	20	4.76156e+06	0	4.76156e+06	1128	4221.24
1	1	HC	Undifferentiated	20	1.44251e+07	0	1.44251e+07	1564	9223.24
1	1	HC	Undifferentiated	20	9.71734e+06	0	9.71734e+06	1078	9014.23
1	1	HC	Undifferentiated	20	6.54167e+06	0	6.54167e+06	1004	6515.61
1	1	HC	Differentiated	20	6.32655e+07	0	6.32655e+07	683	92628.8
1	1	HC	Differentiated	20	4.90667e+07	0	4.90667e+07	441	111262
1	1	HC	Differentiated	20	3.75227e+07	0	3.75227e+07	354	105996
1	1	HC	Differentiated	20	3.79091e+07	0	3.79091e+07	450	84242.5
1	1	HC	Differentiated	20	6.01785e+07	0	6.01785e+07	379	158782
1	1	HC	Differentiated	20	5.72952e+07	0	5.72952e+07	533	107496
1	1	HC	Undifferentiated	2	1.31812e+06	0	1.31812e+06	293	4498.7
1	1	HC	Undifferentiated	2	1.33538e+06	0	1.33538e+06	517	2582.95
1	1	HC	Undifferentiated	2	3.79735e+06	0	3.79735e+06	467	8131.38
1	1	HC	Undifferentiated	2	1.73433e+06	0	1.73433e+06	284	6106.78
1	1	HC	Undifferentiated	2	1.55915e+06	0	1.55915e+06	462	3374.78
1	1	HC	Undifferentiated	2	1.26549e+06	0	1.26549e+06	436	2902.49
1	1	HC	Differentiated	2	3.32803e+07	1.117	3.32803e+07	422	78863.3
1	1	HC	Differentiated	2	4.25393e+07	0.638333	4.25393e+07	481	88439.3
1	1	HC	Differentiated	2	3.75051e+07	2.87233	3.75051e+07	498	75311.5
1	1	HC	Differentiated	2	3.91338e+07	0	3.91338e+07	627	62414.4
1	1	HC	Differentiated	2	4.0098e+07	0	4.0098e+07	567	70719.5
1	1	HC	Differentiated	2	3.7491e+07	0	3.7491e+07	377	99445.8
2	1	HC	Undifferentiated	20	1.2655e+07	7420.63	1.26476e+07	659	19192.1
2	1	HC	Undifferentiated	20	8.79447e+06	4448.81	8.79002e+06	404	21757.5
2	1	HC	Undifferentiated	20	8.64507e+06	2440.46	8.64263e+06	754	11462.4
2	1	HC	Undifferentiated	20	1.28244e+07	2300.84	1.28221e+07	589	21769.3
2	1	HC	Undifferentiated	20	7.99941e+06	552.43	7.99886e+06	591	13534.5
2	1	HC	Undifferentiated	20	3.78508e+06	395.414	3.78468e+06	637	5941.42
2	1	HC	Differentiated	20	8.75213e+07	2.39367	8.75213e+07	671	130434
2	1	HC	Differentiated	20	6.19391e+07	3.67	6.19391e+07	492	125893
2	1	HC	Differentiated	20	6.2776e+07	1.59567	6.2776e+07	548	114555
2	1	HC	Differentiated	20	7.15383e+07	0	7.15383e+07	621	115198
2	1	HC	Differentiated	20	5.55905e+07	0	5.55905e+07	480	115814
2	1	HC	Differentiated	20	5.35455e+07	0	5.35455e+07	534	100272
2	1	HC	Undifferentiated	2	3.99088e+06	0.798	3.99088e+06	185	21572.3
2	1	HC	Undifferentiated	2	1.95742e+07	0	1.95742e+07	277	70665
2	1	HC	Undifferentiated	2	1.86985e+07	0	1.86985e+07	380	49206.6
2	1	HC	Undifferentiated	2	1.53277e+07	0	1.53277e+07	377	40657
2	1	HC	Undifferentiated	2	1.1701e+07	0	1.1701e+07	265	44154.8
2	1	HC	Undifferentiated	2	8.6364e+06	0	8.6364e+06	241	35835.7
2	1	HC	Undifferentiated	2	5.10456e+06	1.27667	5.10456e+06	255	20017.9
2	1	HC	Differentiated	2	2.61413e+07	0.478667	2.61413e+07	266	98275.6
2	1	HC	Differentiated	2	1.90871e+07	0.159667	1.90871e+07	210	90891
2	1	HC	Differentiated	2	3.7805e+07	1.27667	3.7805e+07	317	119259
2	1	HC	Differentiated	2	3.39172e+07	0.478667	3.39172e+07	287	118178
2	1	HC	Differentiated	2	3.09513e+07	0	3.09513e+07	269	115061
2	1	HC	Differentiated	2	1.61037e+07	0	1.61037e+07	232	69412.3
4	1	UC	Undifferentiated	2	1.2235e+06	0	1.2235e+06	628	1948.24
4	1	UC	Undifferentiated	2	179852	0	179852	523	343.885
4	1	UC	Undifferentiated	2	86013.6	0.638333	86012.9	514	167.34
4	1	UC	Undifferentiated	2	4748.8	0	4748.8	660	7.19515
4	1	UC	Undifferentiated	2	422.7	0	422.7	520	0.812885
4	1	UC	Differentiated	2	1.04435e+07	0	1.04435e+07	660	15823.5
4	1	UC	Differentiated	2	1.06981e+07	0	1.06981e+07	628	17035.2
4	1	UC	Differentiated	2	1.02684e+07	0.159667	1.02684e+07	718	14301.4
4	1	UC	Differentiated	2	1.12447e+07	0	1.12447e+07	743	15134.1
4	1	UC	Differentiated	2	1.60924e+07	10.6913	1.60923e+07	568	28331.6
4	1	UC	Differentiated	2	1.32848e+07	37.0203	1.32847e+07	544	24420.5
4	1	UC	Undifferentiated	20	268883	5.585	268878	474	567.253
4	1	UC	Undifferentiated	20	125323	19.308	125304	560	223.757
4	1	UC	Undifferentiated	20	482752	17.074	482735	402	1200.83
4	1	UC	Undifferentiated	20	404067	7.021	404060	493	819.594
4	1	UC	Undifferentiated	20	164520	0	164520	732	224.754
4	1	UC	Undifferentiated	20	278201	1.27667	278200	620	448.709
4	1	UC	Differentiated	20	9.66986e+07	7.97867	9.66986e+07	1469	65826.1
4	1	UC	Differentiated	20	1.01287e+08	0.159667	1.01287e+08	1599	63343.9
4	1	UC	Differentiated	20	9.88032e+07	0	9.88032e+07	1461	67627.1
4	1	UC	Differentiated	20	8.79246e+07	0	8.79246e+07	988	88992.5
4	1	UC	Differentiated	20	7.91584e+07	4.46767	7.91584e+07	1189	66575.6
6	1	HC	Undifferentiated	2	2.42171e+07	22408.4	2.41947e+07	163	148434
6	1	HC	Undifferentiated	2	4.04196e+06	4377	4.03758e+06	124	32561.1
6	1	HC	Undifferentiated	2	8.98692e+06	4493.17	8.98243e+06	248	36219.5
6	1	HC	Undifferentiated	2	4.51955e+06	1194.54	4.51836e+06	156	28963.8
6	1	HC	Undifferentiated	2	9.52644e+06	5092.99	9.52135e+06	175	54407.7
6	1	HC	Undifferentiated	2	3.46928e+06	1579.58	3.4677e+06	127	27304.7
6	1	HC	Undifferentiated	2	1.06577e+07	460.04	1.06572e+07	155	68756.3
6	1	HC	Undifferentiated	2	1.41255e+07	286.268	1.41252e+07	222	63626.9
6	1	HC	Differentiated	2	4.91215e+07	3.98933	4.91215e+07	442	111135
6	1	HC	Differentiated	2	5.82706e+07	0	5.82706e+07	553	105372
6	1	HC	Differentiated	2	3.28626e+07	10.0527	3.28626e+07	224	146708
6	1	HC	Differentiated	2	7.57302e+07	0	7.57302e+07	879	86155
6	1	HC	Differentiated	2	5.13154e+07	0	5.13154e+07	693	74048.3
6	1	HC	Differentiated	2	4.14407e+07	0	4.14407e+07	410	101075
6	1	HC	Undifferentiated	20	1.4295e+07	0	1.4295e+07	475	30094.8
6	1	HC	Undifferentiated	20	3.7227e+07	0	3.7227e+07	560	66476.8
6	1	HC	Undifferentiated	20	6.45627e+06	0	6.45627e+06	443	14574
6	1	HC	Undifferentiated	20	2.41818e+07	0	2.41818e+07	614	39384
6	1	HC	Undifferentiated	20	3.745e+07	0	3.745e+07	586	63907.9
6	1	HC	Undifferentiated	20	3.52847e+07	10.053	3.52847e+07	670	52663.7
6	1	HC	Differentiated	20	8.5197e+07	0.478667	8.5197e+07	596	142948
6	1	HC	Differentiated	20	1.04054e+08	0	1.04054e+08	807	128939
6	1	HC	Differentiated	20	1.0565e+08	0	1.0565e+08	761	138830
6	1	HC	Differentiated	20	9.33111e+07	0	9.33111e+07	579	161159
6	1	HC	Differentiated	20	8.14264e+07	7.021	8.14264e+07	679	119921
6	1	HC	Differentiated	20	7.54385e+07	0	7.54385e+07	393	191955
4	2	UC	Undifferentiated	2	1.89325e+07	0.159667	1.89325e+07	870	21761.5
4	2	UC	Undifferentiated	2	2.28618e+07	4.468	2.28618e+07	1105	20689.4
4	2	UC	Undifferentiated	2	2.07052e+07	25.3717	2.07051e+07	1247	16604
4	2	UC	Undifferentiated	2	2.73153e+07	4.149	2.73153e+07	1241	22010.7
4	2	UC	Undifferentiated	2	1.5549e+07	3.351	1.5549e+07	1345	11560.6
4	2	UC	Differentiated	2	5.0377e+06	0	5.0377e+06	141	35728.4
4	2	UC	Differentiated	2	5.03489e+07	0	5.03489e+07	1033	48740.5
4	2	UC	Differentiated	2	2.48686e+07	0	2.48686e+07	803	30969.6
4	2	UC	Differentiated	2	1.96258e+07	0	1.96258e+07	725	27070.1
4	2	UC	Differentiated	2	1.83373e+07	0	1.83373e+07	680	26966.6
4	2	UC	Differentiated	2	2.04291e+07	0	2.04291e+07	572	35715.2
4	2	UC	Undifferentiated	20	3.38726e+07	105.157	3.38725e+07	1893	17893.6
4	2	UC	Undifferentiated	20	3.85546e+07	83.1357	3.85545e+07	1277	30191.5
4	2	UC	Undifferentiated	20	1.64545e+07	11.8083	1.64545e+07	957	17193.8
4	2	UC	Undifferentiated	20	1.55823e+07	80.5827	1.55822e+07	848	18375.2
4	2	UC	Undifferentiated	20	2.07733e+07	38.6157	2.07733e+07	1069	19432.4
4	2	UC	Undifferentiated	20	2.81127e+06	62.0727	2.81121e+06	677	4152.45
4	2	UC	Differentiated	20	7.25709e+07	2.87233	7.25709e+07	887	81816.1
4	2	UC	Differentiated	20	6.89794e+07	0	6.89794e+07	939	73460.5
4	2	UC	Differentiated	20	6.17591e+07	0	6.17591e+07	754	81908.6
4	2	UC	Differentiated	20	8.06823e+07	0	8.06823e+07	1028	78484.7
4	2	UC	Differentiated	20	4.90663e+07	0	4.90663e+07	573	85630.5
4	2	UC	Differentiated	20	5.64258e+07	0	5.64258e+07	487	115864
2	2	HC	Undifferentiated	2	1.50504e+07	28.244	1.50504e+07	1556	9672.51
2	2	HC	Undifferentiated	2	4.8878e+06	17.5527	4.88778e+06	1624	3009.72
2	2	HC	Undifferentiated	2	1.73998e+06	8.61667	1.73997e+06	838	2076.33
2	2	HC	Undifferentiated	2	2.81755e+06	3.98933	2.81754e+06	849	3318.66
2	2	HC	Undifferentiated	2	4.20748e+06	16.7547	4.20746e+06	627	6710.47
2	2	HC	Undifferentiated	2	8.39625e+06	13.723	8.39623e+06	476	17639.1
2	2	HC	Differentiated	2	1.58457e+07	13.0847	1.58457e+07	444	35688.6
2	2	HC	Differentiated	2	9.60206e+06	6.86167	9.60205e+06	945	10160.9
2	2	HC	Differentiated	2	1.03535e+07	9.734	1.03535e+07	691	14983.4
2	2	HC	Differentiated	2	1.36959e+07	14.9993	1.36959e+07	366	37420.5
2	2	HC	Differentiated	2	1.87092e+07	9.57433	1.87092e+07	453	41300.6
2	2	HC	Differentiated	2	1.08826e+07	61.7537	1.08826e+07	906	12011.6
2	2	HC	Differentiated	2	9.9429e+06	10.2123	9.94289e+06	621	16011.1
2	2	HC	Undifferentiated	20	5.80585e+06	2.553	5.80584e+06	854	6798.41
2	2	HC	Undifferentiated	20	7.25085e+06	16.9143	7.25084e+06	1223	5928.73
2	2	HC	Undifferentiated	20	4.13246e+06	4.78733	4.13245e+06	1145	3609.13
2	2	HC	Undifferentiated	20	3.7169e+06	8.61667	3.71689e+06	872	4262.49
2	2	HC	Undifferentiated	20	3.03688e+06	3.032	3.03688e+06	810	3749.23
2	2	HC	Undifferentiated	20	4.41047e+06	8.45733	4.41046e+06	623	7079.39
2	2	HC	Differentiated	20	1.29873e+07	7.18067	1.29872e+07	549	23656.2
2	2	HC	Differentiated	20	1.35023e+06	3.351	1.35023e+06	909	1485.4
2	2	HC	Differentiated	20	1.14223e+07	99.8907	1.14222e+07	497	22982.2
2	2	HC	Differentiated	20	1.69077e+06	56.488	1.69071e+06	938	1802.46
2	2	HC	Differentiated	20	6.20327e+06	342.437	6.20293e+06	540	11486.9
2	2	HC	Differentiated	20	1.86109e+07	419.509	1.86104e+07	346	53787.4
6	2	HC	Undifferentiated	2	519404	44.201	519360	99	5246.06
6	2	HC	Undifferentiated	2	1.5626e+06	37.0203	1.56256e+06	213	7335.98
6	2	HC	Undifferentiated	2	796877	90.795	796787	246	3238.97
6	2	HC	Undifferentiated	2	880236	26.01	880210	412	2136.43
6	2	HC	Undifferentiated	2	1.20962e+06	11.808	1.20961e+06	386	3133.7
6	2	HC	Undifferentiated	2	374119	205.366	373914	185	2021.16
6	2	HC	Undifferentiated	2	540441	45.3177	540396	312	1732.04
6	2	HC	Undifferentiated	2	1.03942e+06	10.0527	1.03941e+06	305	3407.9
6	2	HC	Differentiated	2	4.5995e+06	5.585	4.59949e+06	900	5110.55
6	2	HC	Differentiated	2	8.49641e+06	9.89333	8.4964e+06	1257	6759.27
6	2	HC	Differentiated	2	9.22831e+06	2.71267	9.22831e+06	957	9642.96
6	2	HC	Differentiated	2	9.55177e+06	41.0097	9.55173e+06	602	15866.7
6	2	HC	Differentiated	2	8.39759e+06	1.75533	8.39759e+06	759	11064
6	2	HC	Differentiated	2	8.38557e+06	3.351	8.38557e+06	455	18429.8
6	2	HC	Undifferentiated	20	6.09062e+06	1.75533	6.09062e+06	501	12156.9
6	2	HC	Undifferentiated	20	2.06979e+06	20.1057	2.06977e+06	1083	1911.15
6	2	HC	Undifferentiated	20	6.35389e+06	19.1483	6.35387e+06	553	11489.8
6	2	HC	Undifferentiated	20	3.21996e+06	34.4673	3.21992e+06	338	9526.4
6	2	HC	Undifferentiated	20	1.29393e+06	68.615	1.29386e+06	548	2361.07
6	2	HC	Differentiated	20	1.49705e+07	923.111	1.49696e+07	930	16096.3
6	2	HC	Differentiated	20	1.33344e+07	47.5517	1.33344e+07	1326	10056.1
6	2	HC	Differentiated	20	1.47925e+07	226.589	1.47922e+07	888	16657.9
6	2	HC	Differentiated	20	9.64544e+06	72.764	9.64536e+06	1011	9540.42
6	2	HC	Differentiated	20	9.50856e+06	132.124	9.50842e+06	856	11108
6	2	HC	Differentiated	20	9.10187e+06	311.959	9.10156e+06	689	13209.8
7	1	UC	Undifferentiated	2	1.92645e+07	11.25	1.92644e+07	720	26756.2
7	1	UC	Undifferentiated	2	1.44625e+07	1.59667	1.44625e+07	896	16141.2
7	1	UC	Undifferentiated	2	8.00432e+06	4.947	8.00432e+06	840	9528.95
7	1	UC	Undifferentiated	2	7.93683e+06	125.263	7.9367e+06	1045	7594.93
7	1	UC	Undifferentiated	2	7.73755e+06	64.9447	7.73748e+06	1136	6811.17
7	1	UC	Differentiated	2	4.70195e+07	772.477	4.70187e+07	943	49860.8
7	1	UC	Differentiated	2	3.54474e+07	199.303	3.54472e+07	709	49996.1
7	1	UC	Differentiated	2	5.5817e+07	468.178	5.58166e+07	1049	53209.3
7	1	UC	Differentiated	2	1.37471e+07	34.148	1.37471e+07	624	22030.6
7	1	UC	Differentiated	2	9.69018e+06	512.698	9.68967e+06	814	11903.8
7	1	UC	Differentiated	2	1.94111e+07	5898.18	1.94052e+07	580	33457.2
7	1	UC	Undifferentiated	20	1.6e+06	201.696	1.5998e+06	782	2045.77
7	1	UC	Undifferentiated	20	6.42148e+06	14527.9	6.40695e+06	1694	3782.14
7	1	UC	Undifferentiated	20	841821	2803.16	839017	1296	647.39
7	1	UC	Undifferentiated	20	2.2774e+06	5953.55	2.27145e+06	1026	2213.88
7	1	UC	Undifferentiated	20	2.31537e+06	6.22333	2.31536e+06	926	2500.39
7	1	UC	Differentiated	20	3.33499e+07	38.616	3.33499e+07	446	74775.5
7	1	UC	Differentiated	20	8.46724e+06	16.2763	8.46722e+06	1084	7811.09
7	1	UC	Differentiated	20	6.36309e+06	18.0313	6.36308e+06	1408	4519.23
7	1	UC	Differentiated	20	1.93512e+07	8.29767	1.93512e+07	262	73859.7
7	1	UC	Differentiated	20	7.18818e+06	8.457	7.18817e+06	310	23187.6
7	1	UC	Differentiated	20	1.56356e+07	3.67	1.56356e+07	552	28325.3
7	1	UC	Differentiated	20	2.02894e+07	3.19167	2.02894e+07	593	34214.8
7	1	UC	Differentiated	20	1.39802e+07	8.29733	1.39802e+07	535	26131.1
7	1	UC	Differentiated	20	6.18241e+06	12.287	6.1824e+06	886	6977.88
7	1	UC	Differentiated	20	3.00153e+07	171.059	3.00151e+07	746	40234.8
7	1	UC	Differentiated	20	9.84721e+09	31372.2	9.84718e+09	697	1.41279e+07
8	1	HC	Undifferentiated	2	1.95182e+07	17.712	1.95182e+07	929	21009.9
8	1	HC	Undifferentiated	2	2.14337e+07	0.478667	2.14337e+07	1636	13101.3
8	1	HC	Undifferentiated	2	3.13656e+07	1521.66	3.13641e+07	1426	21994.4
8	1	HC	Undifferentiated	2	3.20656e+07	472.327	3.20651e+07	961	33366.4
8	1	HC	Undifferentiated	2	3.01046e+07	574.292	3.01041e+07	1103	27292.9
8	1	HC	Differentiated	2	2.58878e+07	136.432	2.58877e+07	268	96595.8
8	1	HC	Differentiated	2	1.45638e+07	50.424	1.45637e+07	333	43734.9
8	1	HC	Differentiated	2	1.73211e+07	12.4463	1.73211e+07	384	45106.9
8	1	HC	Differentiated	2	1.33251e+07	49.7857	1.3325e+07	309	43123.1
8	1	HC	Differentiated	2	9.98203e+06	0	9.98203e+06	550	18149.1
8	1	HC	Differentiated	2	9.74889e+06	0	9.74889e+06	480	20310.2
8	1	HC	Differentiated	2	1.9968e+07	0	1.9968e+07	376	53106.4
8	1	HC	Undifferentiated	20	2.51567e+07	25.6907	2.51567e+07	145	173494
8	1	HC	Undifferentiated	20	4.97735e+06	38.2967	4.97731e+06	34	146392
8	1	HC	Undifferentiated	20	2.18824e+07	38.1373	2.18824e+07	125	175059
8	1	HC	Undifferentiated	20	2.16183e+07	3.67	2.16183e+07	210	102944
8	1	HC	Undifferentiated	20	3.18286e+06	10.8507	3.18285e+06	47	67720.2
8	1	HC	Undifferentiated	20	1.27188e+07	2.87233	1.27188e+07	296	42968.9
8	1	HC	Undifferentiated	20	6.48044e+06	0	6.48044e+06	149	43492.9
8	1	HC	Differentiated	20	2.01803e+07	0	2.01803e+07	804	25099.9
8	1	HC	Differentiated	20	3.7762e+07	54.5727	3.7762e+07	741	50960.8
8	1	HC	Differentiated	20	2.75123e+07	10.8507	2.75122e+07	828	33227.4
8	1	HC	Differentiated	20	4.14756e+07	12.287	4.14756e+07	944	43936
8	1	HC	Differentiated	20	2.85714e+07	19.1483	2.85713e+07	1184	24131.2

## Sheet: Nr 7 CgA quantification
Dapi+ count	Cga_count	Donor	Condition	Undifferentiated/differentiated	Oxygen concentration (%)	Replicate	value
924	0	1	HC	Undifferentiated	20	1	0
1200	1	1	HC	Undifferentiated	20	1	0.000833333
1363	0	1	HC	Undifferentiated	20	1	0
1397	0	1	HC	Undifferentiated	20	1	0
683	0	1	HC	Undifferentiated	20	1	0
325	1	1	HC	Differentiated	20	1	0.00307692
729	0	1	HC	Differentiated	20	1	0
416	0	1	HC	Differentiated	20	1	0
679	0	1	HC	Differentiated	20	1	0
376	0	1	HC	Differentiated	20	1	0
520	0	1	HC	Undifferentiated	2	1	0
441	0	1	HC	Undifferentiated	2	1	0
353	0	1	HC	Undifferentiated	2	1	0
389	0	1	HC	Undifferentiated	2	1	0
259	0	1	HC	Undifferentiated	2	1	0
328	0	1	HC	Differentiated	2	1	0
460	0	1	HC	Differentiated	2	1	0
638	0	1	HC	Differentiated	2	1	0
485	0	1	HC	Differentiated	2	1	0
335	0	1	HC	Differentiated	2	1	0
331	0	1	HC	Differentiated	2	1	0
1055	6	2	HC	Undifferentiated	20	1	0.0056872
875	2	2	HC	Undifferentiated	20	1	0.00228571
982	1	2	HC	Undifferentiated	20	1	0.00101833
940	1	2	HC	Undifferentiated	20	1	0.00106383
526	0	2	HC	Undifferentiated	20	1	0
644	7	2	HC	Differentiated	20	1	0.0108696
439	7	2	HC	Differentiated	20	1	0.0159453
507	8	2	HC	Differentiated	20	1	0.0157791
562	10	2	HC	Differentiated	20	1	0.0177936
393	3	2	HC	Differentiated	20	1	0.00763359
253	0	2	HC	Undifferentiated	2	1	0
222	0	2	HC	Undifferentiated	2	1	0
207	0	2	HC	Undifferentiated	2	1	0
180	0	2	HC	Undifferentiated	2	1	0
298	0	2	HC	Undifferentiated	2	1	0
417	0	2	HC	Undifferentiated	2	1	0
339	3	2	HC	Differentiated	2	1	0.00884956
283	1	2	HC	Differentiated	2	1	0.00353357
124	0	2	HC	Differentiated	2	1	0
224	1	2	HC	Differentiated	2	1	0.00446429
114	1	2	HC	Differentiated	2	1	0.00877193
704	1	4	UC	Undifferentiated	2	1	0.00142045
820	0	4	UC	Undifferentiated	2	1	0
612	0	4	UC	Undifferentiated	2	1	0
373	0	4	UC	Undifferentiated	2	1	0
700	0	4	UC	Undifferentiated	2	1	0
986	0	4	UC	Differentiated	2	1	0
1401	1	4	UC	Differentiated	2	1	0.000713776
900	0	4	UC	Differentiated	2	1	0
952	0	4	UC	Differentiated	2	1	0
1051	0	4	UC	Differentiated	2	1	0
465	0	4	UC	Undifferentiated	20	1	0
624	0	4	UC	Undifferentiated	20	1	0
455	0	4	UC	Undifferentiated	20	1	0
767	0	4	UC	Undifferentiated	20	1	0
802	0	4	UC	Undifferentiated	20	1	0
527	1	4	UC	Differentiated	20	1	0.00189753
846	0	4	UC	Differentiated	20	1	0
1238	0	4	UC	Differentiated	20	1	0
1320	0	4	UC	Differentiated	20	1	0
273	0	4	UC	Differentiated	20	1	0
114	0	6	HC	Undifferentiated	2	1	0
115	0	6	HC	Undifferentiated	2	1	0
279	0	6	HC	Undifferentiated	2	1	0
160	0	6	HC	Undifferentiated	2	1	0
118	0	6	HC	Undifferentiated	2	1	0
234	0	6	HC	Undifferentiated	2	1	0
176	0	6	HC	Undifferentiated	2	1	0
191	0	6	HC	Undifferentiated	2	1	0
282	3	6	HC	Differentiated	2	1	0.0106383
479	6	6	HC	Differentiated	2	1	0.0125261
552	3	6	HC	Differentiated	2	1	0.00543478
875	5	6	HC	Differentiated	2	1	0.00571429
328	1	6	HC	Differentiated	2	1	0.00304878
704	4	6	HC	Differentiated	2	1	0.00568182
340	3	6	HC	Differentiated	2	1	0.00882353
465	0	6	HC	Undifferentiated	20	1	0
241	0	6	HC	Undifferentiated	20	1	0
520	0	6	HC	Undifferentiated	20	1	0
328	0	6	HC	Undifferentiated	20	1	0
318	0	6	HC	Undifferentiated	20	1	0
531	4	6	HC	Differentiated	20	1	0.00753296
232	2	6	HC	Differentiated	20	1	0.00862069
414	0	6	HC	Differentiated	20	1	0
823	0	6	HC	Differentiated	20	1	0
305	3	6	HC	Differentiated	20	1	0.00983607
376	3	6	HC	Differentiated	20	1	0.00797872
661	1	6	HC	Differentiated	20	1	0.00151286
848	0	4	UC	Undifferentiated	2	2	0
1144	0	4	UC	Undifferentiated	2	2	0
861	0	4	UC	Undifferentiated	2	2	0
1101	0	4	UC	Undifferentiated	2	2	0
1580	0	4	UC	Undifferentiated	2	2	0
809	0	4	UC	Differentiated	2	2	0
991	0	4	UC	Differentiated	2	2	0
845	0	4	UC	Differentiated	2	2	0
912	0	4	UC	Differentiated	2	2	0
1117	0	4	UC	Differentiated	2	2	0
1800	0	4	UC	Undifferentiated	20	2	0
1200	0	4	UC	Undifferentiated	20	2	0
994	0	4	UC	Undifferentiated	20	2	0
982	0	4	UC	Undifferentiated	20	2	0
1836	1	4	UC	Undifferentiated	20	2	0.000544662
565	0	4	UC	Differentiated	20	2	0
782	0	4	UC	Differentiated	20	2	0
1245	0	4	UC	Differentiated	20	2	0
819	0	4	UC	Differentiated	20	2	0
605	0	4	UC	Differentiated	20	2	0
1360	0	2	HC	Undifferentiated	2	2	0
1465	0	2	HC	Undifferentiated	2	2	0
870	0	2	HC	Undifferentiated	2	2	0
683	0	2	HC	Undifferentiated	2	2	0
461	0	2	HC	Undifferentiated	2	2	0
534	1	2	HC	Differentiated	2	2	0.00187266
433	1	2	HC	Differentiated	2	2	0.00230947
464	1	2	HC	Differentiated	2	2	0.00215517
1017	2	2	HC	Differentiated	2	2	0.00196657
976	5	2	HC	Differentiated	2	2	0.00512295
622	0	2	HC	Undifferentiated	20	2	0
924	0	2	HC	Undifferentiated	20	2	0
874	1	2	HC	Undifferentiated	20	2	0.00114416
793	0	2	HC	Undifferentiated	20	2	0
478	0	2	HC	Undifferentiated	20	2	0
320	2	2	HC	Differentiated	20	2	0.00625
439	4	2	HC	Differentiated	20	2	0.00911162
402	7	2	HC	Differentiated	20	2	0.0174129
458	4	2	HC	Differentiated	20	2	0.00873362
925	4	2	HC	Differentiated	20	2	0.00432432
593	1	2	HC	Differentiated	20	2	0.00168634
263	0	6	HC	Undifferentiated	2	2	0
144	0	6	HC	Undifferentiated	2	2	0
287	0	6	HC	Undifferentiated	2	2	0
246	0	6	HC	Undifferentiated	2	2	0
248	0	6	HC	Undifferentiated	2	2	0
219	0	6	HC	Undifferentiated	2	2	0
410	1	6	HC	Differentiated	2	2	0.00243902
1209	2	6	HC	Differentiated	2	2	0.00165426
1614	5	6	HC	Differentiated	2	2	0.00309789
952	4	6	HC	Differentiated	2	2	0.00420168
977	2	6	HC	Differentiated	2	2	0.00204708
738	1	6	HC	Differentiated	2	2	0.00135501
659	1	6	HC	Undifferentiated	20	2	0.00151745
820	0	6	HC	Undifferentiated	20	2	0
960	0	6	HC	Undifferentiated	20	2	0
587	0	6	HC	Undifferentiated	20	2	0
1328	0	6	HC	Undifferentiated	20	2	0
575	4	6	HC	Differentiated	20	2	0.00695652
884	1	6	HC	Differentiated	20	2	0.00113122
1235	2	6	HC	Differentiated	20	2	0.00161943
454	2	6	HC	Differentiated	20	2	0.00440529
812	2	6	HC	Differentiated	20	2	0.00246305
683	1	6	HC	Differentiated	20	2	0.00146413
630	0	7	UC	Undifferentiated	2	1	0
500	0	7	UC	Undifferentiated	2	1	0
613	0	7	UC	Undifferentiated	2	1	0
768	0	7	UC	Undifferentiated	2	1	0
866	0	7	UC	Undifferentiated	2	1	0
797	1	7	UC	Differentiated	2	1	0.00125471
684	0	7	UC	Differentiated	2	1	0
564	0	7	UC	Differentiated	2	1	0
662	0	7	UC	Differentiated	2	1	0
521	0	7	UC	Differentiated	2	1	0
1074	0	7	UC	Undifferentiated	20	1	0
1880	0	7	UC	Undifferentiated	20	1	0
1305	0	7	UC	Undifferentiated	20	1	0
974	0	7	UC	Undifferentiated	20	1	0
843	0	7	UC	Undifferentiated	20	1	0
674	0	7	UC	Differentiated	20	1	0
603	0	7	UC	Differentiated	20	1	0
662	0	7	UC	Differentiated	20	1	0
839	0	7	UC	Differentiated	20	1	0
1125	0	7	UC	Differentiated	20	1	0
764	0	8	HC	Undifferentiated	2	1	0
1159	0	8	HC	Undifferentiated	2	1	0
1139	0	8	HC	Undifferentiated	2	1	0
998	0	8	HC	Undifferentiated	2	1	0
1251	0	8	HC	Undifferentiated	2	1	0
726	2	8	HC	Differentiated	2	1	0.00275482
834	1	8	HC	Differentiated	2	1	0.00119904
1005	0	8	HC	Differentiated	2	1	0
861	3	8	HC	Differentiated	2	1	0.00348432
244	0	8	HC	Differentiated	2	1	0
354	0	8	HC	Undifferentiated	20	1	0
107	1	8	HC	Undifferentiated	20	1	0.00934579
58	0	8	HC	Undifferentiated	20	1	0
235	0	8	HC	Undifferentiated	20	1	0
177	0	8	HC	Undifferentiated	20	1	0
602	0	8	HC	Differentiated	20	1	0
834	0	8	HC	Differentiated	20	1	0
559	0	8	HC	Differentiated	20	1	0
596	1	8	HC	Differentiated	20	1	0.00167785
770	0	8	HC	Differentiated	20	1	0

## Sheet: Nr 8 Muc2 quantification
DAPI+ count	Donor	Replicate nr	Condition	Undifferentiated/differentiated	Oxygen concentration (%)	nMUC2	value
1147	1	1	HC	Undifferentiated	20	0	0
817	1	1	HC	Undifferentiated	20	0	0
1014	1	1	HC	Undifferentiated	20	0	0
1567	1	1	HC	Undifferentiated	20	0	0
1089	1	1	HC	Undifferentiated	20	0	0
474	1	1	HC	Differentiated	20	0	0
698	1	1	HC	Differentiated	20	0	0
448	1	1	HC	Differentiated	20	0	0
321	1	1	HC	Differentiated	20	0	0
265	1	1	HC	Differentiated	20	0	0
444	1	1	HC	Differentiated	20	0	0
413	1	1	HC	Undifferentiated	2	0	0
411	1	1	HC	Undifferentiated	2	0	0
474	1	1	HC	Undifferentiated	2	0	0
470	1	1	HC	Undifferentiated	2	0	0
624	1	1	HC	Undifferentiated	2	0	0
372	1	1	HC	Differentiated	2	0	0
372	1	1	HC	Differentiated	2	0	0
668	1	1	HC	Differentiated	2	0	0
430	1	1	HC	Differentiated	2	0	0
491	1	1	HC	Differentiated	2	0	0
887	2	1	HC	Undifferentiated	20	16	0.0180383
815	2	1	HC	Undifferentiated	20	7	0.00858896
825	2	1	HC	Undifferentiated	20	9	0.0109091
811	2	1	HC	Undifferentiated	20	26	0.0320592
466	2	1	HC	Undifferentiated	20	12	0.0257511
562	2	1	HC	Undifferentiated	20	8	0.0142349
382	2	1	HC	Differentiated	20	18	0.0471204
559	2	1	HC	Differentiated	20	27	0.0483005
531	2	1	HC	Differentiated	20	18	0.0338983
563	2	1	HC	Differentiated	20	24	0.0426288
559	2	1	HC	Differentiated	20	11	0.019678
303	2	1	HC	Differentiated	20	34	0.112211
179	2	1	HC	Undifferentiated	2	0	0
413	2	1	HC	Undifferentiated	2	1	0.00242131
450	2	1	HC	Undifferentiated	2	1	0.00222222
329	2	1	HC	Undifferentiated	2	0	0
383	2	1	HC	Undifferentiated	2	0	0
405	2	1	HC	Undifferentiated	2	0	0
186	2	1	HC	Differentiated	2	11	0.0591398
212	2	1	HC	Differentiated	2	12	0.0566038
142	2	1	HC	Differentiated	2	13	0.0915493
313	2	1	HC	Differentiated	2	25	0.0798722
274	2	1	HC	Differentiated	2	12	0.0437956
198	2	1	HC	Differentiated	2	12	0.0606061
227	2	1	HC	Differentiated	2	21	0.092511
169	4	1	UC	Undifferentiated	2	0	0
375	4	1	UC	Undifferentiated	2	0	0
155	4	1	UC	Undifferentiated	2	0	0
663	4	1	UC	Undifferentiated	2	0	0
459	4	1	UC	Undifferentiated	2	0	0
123	4	1	UC	Undifferentiated	2	0	0
1195	4	1	UC	Differentiated	2	3	0.00251046
1092	4	1	UC	Differentiated	2	0	0
634	4	1	UC	Differentiated	2	0	0
591	4	1	UC	Differentiated	2	0	0
520	4	1	UC	Differentiated	2	0	0
837	4	1	UC	Undifferentiated	20	0	0
711	4	1	UC	Undifferentiated	20	0	0
467	4	1	UC	Undifferentiated	20	0	0
740	4	1	UC	Undifferentiated	20	0	0
655	4	1	UC	Undifferentiated	20	0	0
1459	4	1	UC	Differentiated	20	4	0.0027416
1593	4	1	UC	Differentiated	20	7	0.00439422
1626	4	1	UC	Differentiated	20	10	0.00615006
1287	4	1	UC	Differentiated	20	8	0.00621601
1111	4	1	UC	Differentiated	20	8	0.00720072
250	6	1	HC	Undifferentiated	2	0	0
201	6	1	HC	Undifferentiated	2	0	0
123	6	1	HC	Undifferentiated	2	0	0
185	6	1	HC	Undifferentiated	2	0	0
257	6	1	HC	Undifferentiated	2	0	0
112	6	1	HC	Undifferentiated	2	0	0
272	6	1	HC	Undifferentiated	2	0	0
174	6	1	HC	Undifferentiated	2	0	0
747	6	1	HC	Differentiated	2	21	0.0281124
889	6	1	HC	Differentiated	2	20	0.0224972
653	6	1	HC	Differentiated	2	17	0.0260337
937	6	1	HC	Differentiated	2	28	0.0298826
567	6	1	HC	Differentiated	2	18	0.031746
542	6	1	HC	Differentiated	2	15	0.0276753
586	6	1	HC	Undifferentiated	20	0	0
294	6	1	HC	Undifferentiated	20	0	0
462	6	1	HC	Undifferentiated	20	1	0.0021645
588	6	1	HC	Undifferentiated	20	0	0
430	6	1	HC	Undifferentiated	20	0	0
407	6	1	HC	Undifferentiated	20	0	0
628	6	1	HC	Differentiated	20	19	0.0302548
727	6	1	HC	Differentiated	20	33	0.045392
770	6	1	HC	Differentiated	20	12	0.0155844
501	6	1	HC	Differentiated	20	25	0.0499002
432	6	1	HC	Differentiated	20	6	0.0138889
523	6	1	HC	Differentiated	20	13	0.0248566
1021	4	2	UC	Undifferentiated	2	0	0
1071	4	2	UC	Undifferentiated	2	1	0.000933707
1080	4	2	UC	Undifferentiated	2	0	0
1182	4	2	UC	Undifferentiated	2	0	0
875	4	2	UC	Undifferentiated	2	0	0
895	4	2	UC	Differentiated	2	1	0.00111732
1105	4	2	UC	Differentiated	2	0	0
656	4	2	UC	Differentiated	2	3	0.00457317
709	4	2	UC	Differentiated	2	4	0.00564175
958	4	2	UC	Differentiated	2	0	0
822	4	2	UC	Differentiated	2	0	0
1351	4	2	UC	Undifferentiated	20	0	0
1666	4	2	UC	Undifferentiated	20	0	0
1328	4	2	UC	Undifferentiated	20	0	0
1325	4	2	UC	Undifferentiated	20	0	0
1011	4	2	UC	Undifferentiated	20	1	0.00098912
1012	4	2	UC	Differentiated	20	13	0.0128458
704	4	2	UC	Differentiated	20	7	0.00994318
643	4	2	UC	Differentiated	20	7	0.0108865
1043	4	2	UC	Differentiated	20	9	0.00862895
677	4	2	UC	Differentiated	20	5	0.00738552
504	4	2	UC	Differentiated	20	3	0.00595238
1556	2	2	HC	Undifferentiated	2	0	0
1624	2	2	HC	Undifferentiated	2	0	0
838	2	2	HC	Undifferentiated	2	0	0
849	2	2	HC	Undifferentiated	2	0	0
627	2	2	HC	Undifferentiated	2	0	0
476	2	2	HC	Undifferentiated	2	0	0
444	2	2	HC	Differentiated	2	17	0.0382883
945	2	2	HC	Differentiated	2	23	0.0243386
691	2	2	HC	Differentiated	2	19	0.0274964
366	2	2	HC	Differentiated	2	11	0.0300546
453	2	2	HC	Differentiated	2	16	0.0353201
906	2	2	HC	Differentiated	2	29	0.0320088
621	2	2	HC	Differentiated	2	12	0.0193237
854	2	2	HC	Undifferentiated	20	0	0
1223	2	2	HC	Undifferentiated	20	2	0.00163532
1145	2	2	HC	Undifferentiated	20	0	0
872	2	2	HC	Undifferentiated	20	0	0
810	2	2	HC	Undifferentiated	20	0	0
623	2	2	HC	Undifferentiated	20	0	0
549	2	2	HC	Differentiated	20	25	0.0455373
909	2	2	HC	Differentiated	20	11	0.0121012
497	2	2	HC	Differentiated	20	7	0.0140845
938	2	2	HC	Differentiated	20	11	0.0117271
540	2	2	HC	Differentiated	20	16	0.0296296
346	2	2	HC	Differentiated	20	9	0.0260116
99	6	2	HC	Undifferentiated	2	0	0
213	6	2	HC	Undifferentiated	2	0	0
246	6	2	HC	Undifferentiated	2	0	0
412	6	2	HC	Undifferentiated	2	0	0
386	6	2	HC	Undifferentiated	2	0	0
185	6	2	HC	Undifferentiated	2	0	0
312	6	2	HC	Undifferentiated	2	0	0
305	6	2	HC	Undifferentiated	2	0	0
900	6	2	HC	Differentiated	2	8	0.00888889
1257	6	2	HC	Differentiated	2	7	0.00556881
957	6	2	HC	Differentiated	2	15	0.015674
602	6	2	HC	Differentiated	2	13	0.0215947
759	6	2	HC	Differentiated	2	0	0
455	6	2	HC	Differentiated	2	2	0.0043956
501	6	2	HC	Undifferentiated	20	0	0
1083	6	2	HC	Undifferentiated	20	1	0.000923361
553	6	2	HC	Undifferentiated	20	0	0
338	6	2	HC	Undifferentiated	20	0	0
548	6	2	HC	Undifferentiated	20	0	0
930	6	2	HC	Differentiated	20	14	0.0150538
1326	6	2	HC	Differentiated	20	10	0.00754148
888	6	2	HC	Differentiated	20	12	0.0135135
1011	6	2	HC	Differentiated	20	10	0.0098912
856	6	2	HC	Differentiated	20	23	0.0268692
689	6	2	HC	Differentiated	20	9	0.0130624
720	7	1	UC	Undifferentiated	2	0	0
896	7	1	UC	Undifferentiated	2	0	0
840	7	1	UC	Undifferentiated	2	0	0
1045	7	1	UC	Undifferentiated	2	0	0
1136	7	1	UC	Undifferentiated	2	1	0.000880282
943	7	1	UC	Differentiated	2	5	0.00530223
709	7	1	UC	Differentiated	2	5	0.00705219
1049	7	1	UC	Differentiated	2	6	0.00571973
624	7	1	UC	Differentiated	2	3	0.00480769
814	7	1	UC	Differentiated	2	3	0.0036855
580	7	1	UC	Differentiated	2	3	0.00517241
782	7	1	UC	Undifferentiated	20	0	0
1694	7	1	UC	Undifferentiated	20	0	0
1296	7	1	UC	Undifferentiated	20	0	0
1026	7	1	UC	Undifferentiated	20	0	0
926	7	1	UC	Undifferentiated	20	0	0
446	7	1	UC	Differentiated	20	6	0.0134529
1084	7	1	UC	Differentiated	20	2	0.00184502
1408	7	1	UC	Differentiated	20	3	0.00213068
262	7	1	UC	Differentiated	20	4	0.0152672
310	7	1	UC	Differentiated	20	2	0.00645161
552	7	1	UC	Differentiated	20	0	0
593	7	1	UC	Differentiated	20	3	0.00505902
535	7	1	UC	Differentiated	20	5	0.00934579
886	7	1	UC	Differentiated	20	4	0.00451467
746	7	1	UC	Differentiated	20	3	0.00402145
697	7	1	UC	Differentiated	20	2	0.00286944
929	8	1	HC	Undifferentiated	2	0	0
1636	8	1	HC	Undifferentiated	2	0	0
1426	8	1	HC	Undifferentiated	2	1	0.000701262
961	8	1	HC	Undifferentiated	2	0	0
1103	8	1	HC	Undifferentiated	2	0	0
268	8	1	HC	Differentiated	2	4	0.0149254
333	8	1	HC	Differentiated	2	6	0.018018
384	8	1	HC	Differentiated	2	5	0.0130208
309	8	1	HC	Differentiated	2	1	0.00323625
550	8	1	HC	Differentiated	2	4	0.00727273
480	8	1	HC	Differentiated	2	6	0.0125
376	8	1	HC	Differentiated	2	3	0.00797872
145	8	1	HC	Undifferentiated	20	5	0.0344828
34	8	1	HC	Undifferentiated	20	2	0.0588235
125	8	1	HC	Undifferentiated	20	2	0.016
210	8	1	HC	Undifferentiated	20	1	0.0047619
47	8	1	HC	Undifferentiated	20	1	0.0212766
296	8	1	HC	Undifferentiated	20	7	0.0236486
149	8	1	HC	Undifferentiated	20	5	0.033557
804	8	1	HC	Differentiated	20	0	0
741	8	1	HC	Differentiated	20	0	0
828	8	1	HC	Differentiated	20	0	0
944	8	1	HC	Differentiated	20	0	0
1184	8	1	HC	Differentiated	20	0	0

## Sheet: Nr 9 Undiff vs diff colonoids 
Stem cells
Absorptive cells
Enteroendocrine cells
Tuft cells
M-cells
Colonic cells
Small intestinal
Paneth cells
Goblet cells
											D2_DIFF	D2_UNDIFF	D1_DIFF	D1_UNDIFF	D3_DIFF	D3_UNDIFF		AVERAGE UNDIFF	AVERAGE DIFF	DIFF vs UNDIFF	DIFF vs UNDIFF			DIFF vs UNDIFF
Id	gene_id	gene_name	gene_biotype	seqname	129	130	131	132	133	134	norm,129	norm,130	norm,131	norm,132	norm,133	norm,134	baseMean	Undifferentiated	Differentiated	FoldChange	log2FoldChange	stat	pvalue	padj	dispGeneEst	dispFit	dispMAP	dispersion	betaConv	maxCooks
Absorptive cells	ENSG00000163295	ALPI	protein_coding	2	161	1	84	1	154	47	137	1	96	1	188	48	78.59	17	140	8.56	3.098	2.63	0.00852871	0.0914441	1.7621	0.3313	0.9678	0.9678	TRUE	2.2118
Absorptive cells	ENSG00000166825	ANPEP	protein_coding	15	11214	41	8732	140	10991	3454	9569	37	9988	116	13452	3517	6113.23	1223	11003	8.996	3.169	2.717	0.00659373	0.0779787	1.7667	0.2398	0.9804	0.9804	TRUE	32.3015
Absorptive cells	ENSG00000133742	CA1	protein_coding	8	1029	16	4674	211	2271	221	878	14	5346	174	2780	225	1569.63	138	3001	21.767	4.444	4.936	7.96892e-07	7.74693e-05	0.9226	0.2432	0.5807	0.5807	TRUE	0.1004
Absorptive cells	ENSG00000104267	CA2	protein_coding	8	516	307	1520	40	1816	26	440	276	1739	33	2223	26	789.47	112	1467	13.129	3.715	4.039	5.36137e-05	0.00247732	0.9978	0.2478	0.605	0.605	TRUE	1.0434
Absorptive cells	ENSG00000173812	EIF1	protein_coding	17	4723	3062	1431	1499	2322	3144	4030	2749	1637	1238	2842	3201	2616.38	2396	2836	1.184	0.243	0.44	0.659975	0.877224	0.204	0.2414	0.2201	0.2201	TRUE	0.2081
Absorptive cells	ENSG00000092820	EZR	protein_coding	6	3672	2145	3303	1478	2756	3681	3133	1926	3778	1221	3373	3748	2863.35	2298	3428	1.492	0.577	1.114	0.265126	0.618396	0.158	0.2411	0.1928	0.1928	TRUE	1.2063
Absorptive cells	ENSG00000163586	FABP1	protein_coding	2	15876	23032	33951	6022	11579	19814	13547	20679	38835	4975	14172	20176	18730.9	15277	22185	1.452	0.538	0.79	0.429522	0.752883	0.3687	0.239	0.3344	0.3344	TRUE	5.274
Absorptive cells	ENSG00000145384	FABP2	protein_coding	4	1665	69	1786	39	1330	896	1421	62	2043	32	1628	912	1016.35	335	1697	5.06	2.339	2.339	0.0193336	0.15178	1.2025	0.2458	0.7191	0.7191	TRUE	12.7876
Absorptive cells	ENSG00000091138	SLC26A3	protein_coding	7	2381	48	4830	233	3464	4573	2032	43	5525	193	4240	4657	2781.42	1631	3932	2.411	1.27	1.078	0.28109	0.634338	1.8044	0.2412	0.9999	0.9999	TRUE	2.9632
Absorptive cells	ENSG00000127831	VIL1	protein_coding	2	7119	6100	5623	2313	4174	8637	6075	5477	6432	1911	5109	8795	5633.05	5394	5872	1.089	0.122	0.208	0.835235	0.949778	0.2572	0.2399	0.2496	0.2496	TRUE	0.221
Stem cells	ENSG00000183734	ASCL2	protein_coding	11	0	8	0	32	0	0	0	7	0	26	0	0	5.6	11	0	0.017	-5.847	-2.598	0.00937242	0.0973054	10	1.5388	2.6091	2.6091	TRUE	0.2128
Stem cells	ENSG00000066279	ASPM	protein_coding	1	20	174	5	257	8	16	17	156	6	212	10	16	69.57	128	11	0.085	-3.551	-3.938	8.20765e-05	0.00342796	0.7108	0.3433	0.5336	0.5336	TRUE	0.2159
Stem cells	ENSG00000168646	AXIN2	protein_coding	17	1	208	9	149	2	377	1	187	10	123	2	384	117.89	231	4	0.019	-5.71	-6.723	1.7847e-11	9.5424e-09	0.5555	0.3004	0.3974	0.3974	TRUE	0.7435
Stem cells	ENSG00000168283	BMI1	protein_coding	10	624	727	345	809	489	233	532	653	395	668	599	237	514	519	509	0.979	-0.031	-0.058	0.95343	0.983766	0.1646	0.2528	0.2019	0.2019	TRUE	2.6337
Stem cells	ENSG00000101412	E2F1	protein_coding	20	4	22	2	24	5	3	3	20	2	20	6	3	9.08	14	4	0.274	-1.867	-1.71	0.0872809	0.359473	0.4104	1.0413	0.6905	0.6905	TRUE	2.0396
Stem cells	ENSG00000007968	E2F2	protein_coding	1	41	122	33	84	16	14	35	110	38	69	20	14	47.59	64	31	0.478	-1.065	-1.359	0.174141	0.514209	0.4401	0.3917	0.4179	0.4179	TRUE	0.1561
Stem cells	ENSG00000112242	E2F3	protein_coding	6	80	108	68	211	95	65	68	97	78	174	116	66	99.97	112	87	0.775	-0.367	-0.656	0.511862	0.803954	0.1497	0.3115	0.2158	0.2158	TRUE	0.5942
Stem cells	ENSG00000133216	EPHB2	protein_coding	1	12	330	15	522	11	16	10	296	17	431	13	16	130.79	248	13	0.055	-4.191	-4.486	7.27354e-06	0.000508842	0.8679	0.2943	0.5878	0.5878	TRUE	0.1507
Stem cells	ENSG00000171476	HOPX	protein_coding	4	15	12	19	7	47	22	13	11	22	6	58	22	21.84	13	31	2.365	1.242	1.426	0.153978	0.482941	0.4505	0.5722	0.4939	0.4939	TRUE	0.8567
Stem cells	ENSG00000175538	KCNE3	protein_coding	11	205	285	119	516	405	39	175	256	136	426	496	40	254.78	241	269	1.117	0.159	0.191	0.848272	0.953745	0.7072	0.2672	0.4942	0.4942	TRUE	0.2918
Stem cells	ENSG00000148346	LCN2	protein_coding	9	1132	2484	1784	3442	909	1103	966	2230	2041	2844	1113	1123	1719.4	2066	1373	0.665	-0.589	-1.098	0.272283	0.625895	0.1783	0.2428	0.2072	0.2072	TRUE	0.341
Stem cells	ENSG00000139292	LGR5	protein_coding	12	0	196	0	151	0	1	0	176	0	125	0	1	50.29	101	0	0.002	-9.009	-3.373	0.000744528	0.0178056	4.1384	0.3835	1.2267	4.1384	TRUE	0.1743
Stem cells	ENSG00000144749	LRIG1	protein_coding	3	18	38	13	123	18	7	15	34	15	102	22	7	32.52	48	17	0.364	-1.457	-1.596	0.11038	0.407121	0.6413	0.4626	0.5595	0.5595	TRUE	0.3458
Stem cells	ENSG00000148773	MKI67	protein_coding	10	218	2634	170	3913	115	100	186	2365	194	3233	141	102	1036.82	1900	174	0.091	-3.451	-3.833	0.000126386	0.00481442	0.9097	0.2456	0.5807	0.5807	TRUE	0.235
Stem cells	ENSG00000135097	MSI1	protein_coding	12	5	9	17	28	3	0	4	8	19	23	4	0	9.77	10	9	0.871	-0.2	-0.145	0.885032	0.966637	1.6181	0.9846	1.2764	1.2764	TRUE	0.4065
Stem cells	ENSG00000136997	MYC	protein_coding	8	23	772	111	1818	74	411	20	693	127	1502	91	419	475.14	871	79	0.091	-3.466	-4.657	3.21197e-06	0.000257146	0.5208	0.2539	0.3918	0.3918	TRUE	0.3108
Stem cells	ENSG00000102837	OLFM4	protein_coding	13	481	3590	38	2835	435	1067	410	3223	43	2342	532	1087	1273.07	2217	328	0.148	-2.754	-3.412	0.000644986	0.0162245	0.682	0.2443	0.4676	0.4676	TRUE	0.288
Stem cells	ENSG00000132646	PCNA	protein_coding	20	312	971	315	2323	215	243	266	872	360	1919	263	247	654.7	1013	296	0.293	-1.772	-2.548	0.0108247	0.106679	0.4305	0.2497	0.3463	0.3463	TRUE	0.1619
Stem cells	ENSG00000007062	PROM1	protein_coding	4	1294	339	430	727	1385	486	1104	304	492	601	1695	495	781.85	467	1097	2.351	1.233	2.154	0.031224	0.204307	0.2246	0.2479	0.2347	0.2347	TRUE	0.0979
Stem cells	ENSG00000064651	SLC12A2	protein_coding	5	315	1637	186	4497	140	598	269	1470	213	3715	171	609	1074.51	1931	218	0.113	-3.149	-4.73	2.24492e-06	0.000192049	0.3662	0.2454	0.3168	0.3168	TRUE	0.2444
Stem cells	ENSG00000112562	SMOC2	protein_coding	6	4	204	0	290	0	0	3	183	0	240	0	0	71.03	141	1	0.008	-6.917	-2.188	0.0286477	0.192844	6.7382	0.3412	1.5789	6.7382	TRUE	0.7297
Stem cells	ENSG00000164362	TERT	protein_coding	5	0	0	0	2	0	0	0	0	0	2	0	0	0.28	1	0	0.35	-1.516	-0.374	0.708091	NA	0	26.6929	10	10	TRUE	0.9737
Stem cells	ENSG00000127863	TNFRSF19	protein_coding	13	19	12	1	30	48	10	16	11	1	25	59	10	20.31	15	25	1.655	0.727	0.652	0.514563	0.80576	1.0829	0.5973	0.8457	0.8457	TRUE	0.577
Paneth cells	ENSG00000181092	ADIPOQ	protein_coding	3	1	1	0	2	1	1	1	1	0	2	1	1	0.94	1	1	0.581	-0.784	-0.332	0.739877	NA	0	7.9812	2.8632	2.8632	TRUE	0.211
Paneth cells	ENSG00000085978	ATG16L1	protein_coding	2	406	808	357	276	214	846	346	725	408	228	262	861	471.95	605	339	0.56	-0.836	-1.439	0.150134	0.476503	0.2302	0.254	0.2406	0.2406	TRUE	0.8641
Paneth cells	ENSG00000197766	CFD	protein_coding	19	1	7	4	3	3	9	1	6	5	2	4	9	4.5	6	3	0.5	-1	-0.78	0.435502	0.757596	0	1.8559	0.9283	0.9283	TRUE	0.2385
Paneth cells	ENSG00000164400	CSF2	protein_coding	5	1	8	4	0	3	5	1	7	5	0	4	5	3.56	4	3	0.735	-0.444	-0.272	0.785473	0.928927	0.9754	2.2837	1.6257	1.6257	TRUE	0.6139
Paneth cells	ENSG00000168036	CTNNB1	protein_coding	3	1192	836	681	1157	886	1030	1017	751	779	956	1084	1049	939.32	919	960	1.046	0.064	0.167	0.86737	0.959411	0.028	0.2463	0.1055	0.1055	TRUE	0.3239
Paneth cells	ENSG00000164816	DEFA5	protein_coding	8	0	0	0	0	0	0	0	0	0	0	0	0	0	0	0	NA	NA	NA	NA	NA	NA	NA	NA	NA	NA	NA
Paneth cells	ENSG00000164822	DEFA6	protein_coding	8	5	0	0	0	0	0	4	0	0	0	0	0	0.71	0	1	8.611	3.106	0.782	0.434224	NA	10	10.4839	10	10	TRUE	2.3417
Paneth cells	ENSG00000198719	DLL1	protein_coding	6	126	23	27	32	3	2	108	21	31	26	4	2	31.87	16	48	2.893	1.532	1.339	0.180712	0.522387	1.3305	0.4672	0.9054	0.9054	TRUE	0.4097
Paneth cells	ENSG00000128917	DLL4	protein_coding	15	35	4	15	4	1	0	30	4	17	3	1	0	9.19	2	16	6.938	2.795	2.028	0.0425961	0.240462	1.2798	1.0313	1.1401	1.1401	TRUE	0.0837
Paneth cells	ENSG00000187908	DMBT1	protein_coding	10	98	0	186	7	7	0	84	0	213	6	9	0	51.79	2	102	51.216	5.679	4.262	2.02515e-05	0.0011528	2.7591	0.3793	1.0443	1.0443	TRUE	0.3112
Paneth cells	ENSG00000182580	EPHB3	protein_coding	3	7	17	1	70	0	2	6	15	1	58	0	2	13.71	25	2	0.099	-3.341	-2.374	0.0175733	0.143217	1.7383	0.77	1.1931	1.1931	TRUE	0.3848
Paneth cells	ENSG00000170323	FABP4	protein_coding	8	0	0	0	0	0	0	0	0	0	0	0	0	0	0	0	NA	NA	NA	NA	NA	NA	NA	NA	NA	NA	NA
Paneth cells	ENSG00000176153	GPX2	protein_coding	14	871	1712	1571	3652	443	507	743	1537	1797	3017	542	516	1358.85	1690	1027	0.608	-0.718	-0.994	0.320006	0.671301	0.4907	0.244	0.3752	0.3752	TRUE	0.2008
Paneth cells	ENSG00000197273	GUCA2A	protein_coding	1	4155	88	3341	11	545	137	3546	79	3822	9	667	140	1376.98	76	2678	35.344	5.143	5.751	8.85033e-09	1.79052e-06	0.9047	0.2439	0.5701	0.5701	TRUE	3.1639
Paneth cells	ENSG00000044012	GUCA2B	protein_coding	1	40	2	28	1	5	1	34	2	32	1	6	1	12.65	1	24	19.957	4.319	3.66	0.000252178	0.00810163	0	0.8144	0.6057	0.6057	TRUE	2.2655
Paneth cells	ENSG00000077238	IL4R	protein_coding	16	197	131	181	94	108	142	168	118	207	78	132	145	141.2	114	169	1.494	0.58	1.229	0.219257	0.569779	0.0636	0.2902	0.1532	0.1532	TRUE	0.2819
Paneth cells	ENSG00000179914	ITLN1	protein_coding	1	3655	18	723	2	0	0	3119	16	827	2	0	0	660.62	6	1315	221.37	7.79	2.659	0.00783555	0.0874648	6.1085	0.2496	1.9651	6.1085	TRUE	0.3318
Paneth cells	ENSG00000104783	KCNN4	protein_coding	19	83	107	60	141	19	89	71	96	69	116	23	91	77.65	101	54	0.538	-0.894	-1.547	0.121767	0.42765	0.139	0.3324	0.2259	0.2259	TRUE	1.9242
Paneth cells	ENSG00000163884	KLF15	protein_coding	3	0	0	0	1	0	0	0	0	0	1	0	0	0.14	0	0	0.598	-0.741	-0.182	0.855834	NA	0	53.1473	10	10	TRUE	0.3422
Paneth cells	ENSG00000205213	LGR4	protein_coding	11	3036	2013	865	934	3755	2851	2591	1807	989	772	4596	2903	2276.37	1827	2725	1.491	0.577	0.837	0.402827	0.735364	0.4298	0.2418	0.342	0.342	TRUE	0.175
Paneth cells	ENSG00000090382	LYZ	protein_coding	12	13462	14961	8147	15621	11191	28015	11488	13433	9319	12906	13697	28527	14894.9	18289	11501	0.629	-0.669	-1.382	0.167098	0.504264	0.1356	0.2391	0.169	0.169	TRUE	2.7188
Paneth cells	ENSG00000137673	MMP7	protein_coding	11	7	13	35	57	3	12	6	12	40	47	4	12	20.11	24	17	0.696	-0.522	-0.49	0.624382	0.861152	0.9122	0.6009	0.7689	0.7689	TRUE	6.8956
Paneth cells	ENSG00000167207	NOD2	protein_coding	16	24	4	2	5	4	17	20	4	2	4	5	17	8.78	8	9	1.128	0.173	0.146	0.884083	0.966073	0.7857	1.0681	0.9072	0.9072	TRUE	3.5403
Paneth cells	ENSG00000188257	PLA2G2A	protein_coding	1	1	2	0	2	0	0	1	2	0	2	0	0	0.72	1	0	0.329	-1.605	-0.488	0.625334	NA	0	10.401	6.3902	6.3902	TRUE	0.3973
Paneth cells	ENSG00000266200	PNLIPRP2	polymorphic_pseudogene	10	0	0	2	0	60	0	0	0	2	0	73	0	12.62	0	25	150.577	7.234	1.85	0.0643184	0.300699	10	0.8159	2.5612	10	TRUE	15.455
Paneth cells	ENSG00000204983	PRSS1	protein_coding	7	4	17	3	8	33	43	3	15	3	7	40	44	18.82	22	15	0.716	-0.482	-0.418	0.675938	0.881707	1.1423	0.6258	0.9045	0.9045	TRUE	2.0229
Paneth cells	ENSG00000116473	RAP1A	protein_coding	1	484	283	645	279	632	614	413	254	738	231	774	625	505.69	370	642	1.734	0.794	1.412	0.158086	0.489705	0.2056	0.253	0.2261	0.2261	TRUE	4.1752
Paneth cells	ENSG00000143954	REG3G	protein_coding	2	0	0	0	0	0	0	0	0	0	0	0	0	0	0	0	NA	NA	NA	NA	NA	NA	NA	NA	NA	NA	NA
Paneth cells	ENSG00000163515	RETNLB	protein_coding	3	125	9	39	7	1	0	107	8	45	6	1	0	27.73	5	51	10.945	3.452	2.587	0.0096693	0.0991261	2.1819	0.5013	1.1743	1.1743	TRUE	0.0908
Paneth cells	ENSG00000104312	RIPK2	protein_coding	8	118	129	101	133	71	57	101	116	116	110	87	58	97.81	95	101	1.067	0.094	0.191	0.848738	0.953745	0.0641	0.3131	0.1644	0.1644	TRUE	1.0931
Paneth cells	ENSG00000187554	TLR5	protein_coding	1	0	22	0	14	10	3	0	20	0	12	12	3	7.77	12	4	0.349	-1.518	-0.921	0.356915	0.702825	2.8664	1.1764	1.7844	1.7844	TRUE	0.6258
Paneth cells	ENSG00000239732	TLR9	protein_coding	3	0	0	0	0	0	0	0	0	0	0	0	0	0	0	0	NA	NA	NA	NA	NA	NA	NA	NA	NA	NA	NA
Paneth cells	ENSG00000168955	TM4SF20	protein_coding	2	8518	389	7032	279	3520	2614	7269	349	8044	231	4308	2662	3810.35	1081	6540	6.054	2.598	3.058	0.00222759	0.0376828	0.7745	0.2405	0.5196	0.5196	TRUE	9.4423
Paneth cells	ENSG00000108379	WNT3	protein_coding	17	32	9	15	6	41	33	27	8	17	5	50	34	23.55	16	31	2.04	1.028	1.142	0.253369	0.60718	0.529	0.548	0.5377	0.5377	TRUE	1.2605
Paneth cells	ENSG00000158955	WNT9B	protein_coding	17	1	1	1	1	1	5	1	1	1	1	1	5	1.67	2	1	0.475	-1.074	-0.572	0.567466	NA	0	4.594	1.8405	1.8405	TRUE	1.1753
Colonic cells	ENSG00000167434	CA4	protein_coding	17	39	1	26	3	177	3	33	1	30	2	217	3	47.68	2	93	43.661	5.448	5.2	1.99527e-07	2.64347e-05	0.7502	0.3914	0.5717	0.5717	TRUE	12.3762
Colonic cells	ENSG00000106038	EVX1	protein_coding	7	41	9	5	1	7	21	35	8	6	1	9	21	13.26	10	17	1.649	0.722	0.607	0.543562	0.820127	1.073	0.788	0.9399	0.9399	TRUE	0.8153
Colonic cells	ENSG00000156049	GNA14	protein_coding	9	33	4	15	4	2	1	28	4	17	3	2	1	9.28	3	16	6.018	2.589	2.199	0.0278895	0.190567	0.5964	1.0237	0.7947	0.7947	TRUE	0.0929
Colonic cells	ENSG00000122592	HOXA7	protein_coding	7	4	8	4	7	1	0	3	7	5	6	1	0	3.7	4	3	0.709	-0.496	-0.318	0.750585	0.915317	0.6815	2.2095	1.4741	1.4741	TRUE	1.3301
Colonic cells	ENSG00000260027	HOXB7	protein_coding	17	152	91	125	66	270	186	130	82	143	55	330	189	154.8	109	201	1.853	0.89	1.357	0.174682	0.515299	0.3171	0.2857	0.3029	0.3029	TRUE	3.1608
Colonic cells	ENSG00000128710	HOXD10	protein_coding	2	0	0	0	0	0	0	0	0	0	0	0	0	0	0	0	NA	NA	NA	NA	NA	NA	NA	NA	NA	NA	NA
Colonic cells	ENSG00000170166	HOXD4	protein_coding	2	0	0	0	1	0	0	0	0	0	1	0	0	0.14	0	0	0.598	-0.741	-0.182	0.855834	NA	0	53.1473	10	10	TRUE	0.3422
Colonic cells	ENSG00000160932	LY6E	protein_coding	8	5	45	3	143	27	61	4	40	3	118	33	62	43.57	73	13	0.182	-2.455	-2.652	0.0079925	0.0885682	0.7423	0.4058	0.5714	0.5714	TRUE	1.3483
Colonic cells	ENSG00000256870	SLC5A8	protein_coding	12	0	0	2	0	0	0	0	0	2	0	0	0	0.38	0	1	4.514	2.174	0.539	0.589565	NA	10	19.3463	10	10	TRUE	0.9742
Colonic cells	ENSG00000122121	XPNPEP2	protein_coding	X	2145	99	766	5	1031	553	1830	89	876	4	1262	563	770.77	219	1323	6.051	2.597	2.375	0.0175299	0.143097	1.5167	0.248	0.8591	0.8591	TRUE	1.8092
Small intestinal	ENSG00000136425	CIB2	protein_coding	15	153	30	143	25	128	16	131	27	164	21	157	16	85.78	21	151	7.037	2.815	5.839	5.25851e-09	1.175e-06	0	0.3235	0.1426	0.1426	TRUE	0.3165
Small intestinal	ENSG00000136574	GATA4	protein_coding	8	0	0	0	0	0	0	0	0	0	0	0	0	0	0	0	NA	NA	NA	NA	NA	NA	NA	NA	NA	NA	NA
Small intestinal	ENSG00000130700	GATA5	protein_coding	20	0	0	0	0	0	0	0	0	0	0	0	0	0	0	0	NA	NA	NA	NA	NA	NA	NA	NA	NA	NA	NA
Small intestinal	ENSG00000141448	GATA6	protein_coding	18	313	406	463	621	553	644	267	365	530	513	677	656	501.15	511	491	0.961	-0.058	-0.113	0.909952	0.972201	0.142	0.2531	0.1881	0.1881	TRUE	0.4454
Small intestinal	ENSG00000211445	GPX3	protein_coding	5	1524	1779	2250	471	1872	6581	1300	1597	2574	389	2291	6701	2475.52	2896	2055	0.71	-0.495	-0.581	0.561329	0.828927	0.7937	0.2415	0.5224	0.5224	TRUE	1.3329
Small intestinal	ENSG00000171431	KRT20	protein_coding	17	14765	14146	22370	3134	19429	18102	12599	12701	25588	2589	23780	18433	15948.5	11241	20656	1.838	0.878	1.261	0.207342	0.554758	0.4464	0.239	0.3492	0.3492	TRUE	0.8431
Small intestinal	ENSG00000119547	ONECUT2	protein_coding	18	6	12	7	22	1	2	5	11	8	18	1	2	7.56	10	5	0.463	-1.111	-0.932	0.351149	0.697499	0.5828	1.2027	0.8675	0.8675	TRUE	0.1234
Small intestinal	ENSG00000164920	OSR2	protein_coding	8	0	0	4	2	32	48	0	0	5	2	39	49	15.71	17	15	0.864	-0.21	-0.114	0.90954	0.972201	5.4648	0.7023	2.4072	2.4072	TRUE	7.999
Small intestinal	ENSG00000139515	PDX1	protein_coding	13	230	86	131	121	67	78	196	77	150	100	82	79	114.12	85	143	1.671	0.74	1.452	0.146432	0.470436	0.0932	0.3024	0.1782	0.1782	TRUE	0.1998
Small intestinal	ENSG00000258818	RNASE4	protein_coding	14	852	330	185	35	293	382	727	296	212	29	359	389	335.24	238	433	1.818	0.862	1.021	0.307202	0.660793	0.749	0.2603	0.5105	0.5105	TRUE	0.738
Small intestinal	ENSG00000073578	SDHA	protein_coding	5	939	303	529	392	623	562	801	272	605	324	763	572	556.18	389	723	1.857	0.893	1.939	0.0525328	0.270822	0.0854	0.2517	0.1511	0.1511	TRUE	1.9387
Small intestinal	ENSG00000169903	TM4SF4	protein_coding	3	5769	1302	5065	333	10020	15168	4923	1169	5794	275	12264	15445	6644.96	5630	7660	1.361	0.444	0.413	NA	NA	1.4542	0.2397	0.8357	0.8357	TRUE	28.3701
M-cells	ENSG00000174951	FUT1	protein_coding	19	5	15	10	27	0	7	4	13	11	22	0	7	9.77	14	5	0.366	-1.452	-1.222	0.221787	0.57238	0.7398	0.9844	0.8834	0.8834	TRUE	0.5237
M-cells	ENSG00000169347	GP2	protein_coding	16	0	1	0	3	0	1	0	1	0	2	0	1	0.73	1	0	0.133	-2.912	-0.908	0.363926	NA	0	10.1853	6.1038	6.1038	TRUE	0.2992
M-cells	ENSG00000269404	SPIB	protein_coding	19	2	1	0	0	17	2	2	1	0	0	21	2	4.24	1	8	7.788	2.961	1.488	0.136723	0.454457	2.796	1.9563	2.3054	2.3054	TRUE	4.5746
M-cells	ENSG00000008438	PGLYRP1	protein_coding	19	0	0	0	0	0	0	0	0	0	0	0	0	0	0	0	NA	NA	NA	NA	NA	NA	NA	NA	NA	NA	NA
M-cells	ENSG00000049249	TNFRSF9	protein_coding	1	6	3	3	7	1	2	5	3	3	6	1	2	3.38	4	3	0.938	-0.092	-0.068	0.945994	0.981118	0	2.3931	1.0386	1.0386	TRUE	0.3557
M-cells	ENSG00000175104	TRAF6	protein_coding	11	179	167	185	256	126	288	153	150	212	212	154	293	195.55	218	173	0.792	-0.336	-0.727	0.467336	0.777564	0.0654	0.2758	0.1489	0.1489	TRUE	0.2191
Tuft cells	ENSG00000012779	ALOX5	protein_coding	10	803	744	363	204	344	381	685	668	415	169	421	388	457.67	408	507	1.243	0.314	0.531	0.595711	0.847641	0.2465	0.2545	0.25	0.25	TRUE	0.3244
Tuft cells	ENSG00000256394	ASIC5	protein_coding	4	0	0	0	0	0	0	0	0	0	0	0	0	0	0	0	NA	NA	NA	NA	NA	NA	NA	NA	NA	NA	NA
Tuft cells	ENSG00000135407	AVIL	protein_coding	12	5	3	18	16	5	8	4	3	21	13	6	8	9.17	8	10	1.277	0.353	0.329	0.741915	0.912179	0.4846	1.0329	0.7203	0.7203	TRUE	0.5947
Tuft cells	ENSG00000058404	CAMK2B	protein_coding	7	2	3	0	6	2	0	2	3	0	5	2	0	1.97	3	1	0.539	-0.892	-0.425	0.67076	NA	0.8705	3.9414	2.607	2.607	TRUE	0.141
Tuft cells	ENSG00000074276	CDHR2	protein_coding	5	2182	137	894	30	899	997	1862	123	1023	25	1100	1015	857.99	388	1328	3.428	1.777	1.78	NA	NA	1.1959	0.2471	0.717	0.717	TRUE	23.0584
Tuft cells	ENSG00000070748	CHAT	protein_coding	10	1	0	0	0	0	0	1	0	0	0	0	0	0.14	0	0	2.269	1.182	0.29	0.772027	NA	0	51.4649	10	10	TRUE	0.2543
Tuft cells	ENSG00000133083	DCLK1	protein_coding	13	0	0	0	0	0	0	0	0	0	0	0	0	0	0	0	NA	NA	NA	NA	NA	NA	NA	NA	NA	NA	NA
Tuft cells	ENSG00000151577	DRD3	protein_coding	3	0	0	0	0	0	0	0	0	0	0	0	0	0	0	0	NA	NA	NA	NA	NA	NA	NA	NA	NA	NA	NA
Tuft cells	ENSG00000187017	ESPN	protein_coding	1	310	83	188	94	92	196	265	75	215	78	113	200	157.32	118	198	1.687	0.754	1.245	0.213131	0.563445	0.2368	0.2849	0.2579	0.2579	TRUE	0.9044
Tuft cells	ENSG00000165702	GFI1B	protein_coding	9	1	0	0	0	0	1	1	0	0	0	0	1	0.31	0	0	1.165	0.22	0.054	0.956917	NA	0	23.5944	10	10	TRUE	0.5336
Tuft cells	ENSG00000214415	GNAT3	protein_coding	7	0	0	0	0	0	0	0	0	0	0	0	0	0	0	0	NA	NA	NA	NA	NA	NA	NA	NA	NA	NA	NA
Tuft cells	ENSG00000127588	GNG13	protein_coding	16	0	0	0	0	0	0	0	0	0	0	0	0	0	0	0	NA	NA	NA	NA	NA	NA	NA	NA	NA	NA	NA
Tuft cells	ENSG00000131724	IL13RA1	protein_coding	X	1393	439	586	368	1059	941	1189	394	670	304	1296	958	801.92	552	1052	1.905	0.93	1.605	0.108493	0.403139	0.2353	0.2477	0.2407	0.2407	TRUE	4.8466
Tuft cells	ENSG00000056736	IL17RB	protein_coding	3	83	118	44	206	157	51	71	106	50	170	192	52	106.9	109	104	0.953	-0.07	-0.1	0.920652	0.975306	0.3762	0.3067	0.3444	0.3444	TRUE	0.5047
Tuft cells	ENSG00000166090	IL25	protein_coding	14	0	0	0	0	0	0	0	0	0	0	0	0	0	0	0	NA	NA	NA	NA	NA	NA	NA	NA	NA	NA	NA
Tuft cells	ENSG00000185507	IRF7	protein_coding	11	34	14	16	6	10	41	29	13	18	5	12	42	19.81	20	20	1.015	0.021	0.023	0.981898	0.993998	0.5201	0.6064	0.5586	0.5586	TRUE	1.5381
Tuft cells	ENSG00000109787	KLF3	protein_coding	4	1967	1790	945	994	1518	1754	1678	1607	1081	821	1858	1786	1471.98	1405	1539	1.096	0.132	0.273	0.785036	0.928707	0.1162	0.2435	0.1678	0.1678	TRUE	1.5952
Tuft cells	ENSG00000067082	KLF6	protein_coding	10	859	1003	285	237	584	1189	733	901	326	196	715	1211	680.15	769	591	0.769	-0.379	-0.547	0.584356	0.841677	0.427	0.2493	0.3442	0.3442	TRUE	0.4918
Tuft cells	ENSG00000118308	LRMP	protein_coding	12	1	1	0	2	0	0	1	1	0	2	0	0	0.57	1	0	0.443	-1.173	-0.329	0.742347	NA	0	13.0818	7.6436	7.6436	TRUE	0.142
Tuft cells	ENSG00000134986	NREP	protein_coding	5	28	51	3	70	1	6	24	46	3	58	1	6	23.05	37	9	0.264	-1.919	-1.672	0.0945937	0.376485	1.2075	0.5547	0.8821	0.8821	TRUE	1.4043
Tuft cells	ENSG00000154146	NRGN	protein_coding	11	4	58	2	92	2	1	3	52	2	76	2	1	22.88	43	2	0.064	-3.976	-3.233	0.00122445	0.0251719	1.2097	0.5571	0.8847	0.8847	TRUE	0.1607
Tuft cells	ENSG00000137841	PLCB2	protein_coding	15	0	3	0	6	0	6	0	3	0	5	0	6	2.29	5	0	0.043	-4.553	-2.107	0.0350901	NA	0	3.4153	2.2648	2.2648	TRUE	0.2322
Tuft cells	ENSG00000137709	POU2F3	protein_coding	11	110	17	18	9	6	4	94	15	21	7	7	4	24.76	9	41	4.562	2.19	2.149	0.0316387	0.205595	0.8145	0.5328	0.684	0.684	TRUE	1.1406
Tuft cells	ENSG00000229637	PRAC2	protein_coding	17	19	7	12	14	0	2	16	6	14	12	0	2	8.3	7	10	1.508	0.592	0.443	0.657555	0.87708	1.2264	1.1159	1.1653	1.1653	TRUE	0.6842
Tuft cells	ENSG00000095303	PTGS1	protein_coding	9	0	1	0	3	0	0	0	1	0	2	0	0	0.56	1	0	0.172	-2.536	-0.637	0.523814	NA	0	13.185	10	10	TRUE	0.1299
Tuft cells	ENSG00000073756	PTGS2	protein_coding	1	0	1	1	5	0	0	0	1	1	4	0	0	1.03	2	0	0.225	-2.152	-0.715	0.4744	NA	1.928	7.3203	5.2499	5.2499	TRUE	0.745
Tuft cells	ENSG00000081237	PTPRC	protein_coding	1	1	0	1	0	1	1	1	0	1	0	1	1	0.71	0	1	3.277	1.713	0.591	0.554231	NA	0	10.5497	4.5427	4.5427	TRUE	0.5336
Tuft cells	ENSG00000116741	RGS2	protein_coding	1	1299	87	1871	54	2102	484	1108	78	2140	45	2573	493	1072.82	205	1940	9.463	3.242	3.865	0.000110977	0.00443049	0.7556	0.2454	0.5046	0.5046	TRUE	2.1965
Tuft cells	ENSG00000125398	SOX9	protein_coding	17	278	408	290	1317	530	291	237	366	332	1088	649	296	494.73	583	406	0.695	-0.525	-0.795	0.426655	0.751306	0.3612	0.2533	0.312	0.312	TRUE	3.797
Tuft cells	ENSG00000198829	SUCNR1	protein_coding	3	1	1	1	0	0	1	1	1	1	0	0	1	0.65	1	1	1.068	0.094	0.032	0.974821	NA	0	11.4089	4.9394	4.9394	TRUE	0.2904
Tuft cells	ENSG00000070985	TRPM5	protein_coding	11	1	5	5	3	1	1	1	4	6	2	1	1	2.63	2	3	0.961	-0.058	-0.036	0.970898	NA	0.3539	3.0083	1.435	1.435	TRUE	0.7872
Tuft cells	ENSG00000119121	TRPM6	protein_coding	9	35	2	23	1	1	2	30	2	26	1	1	2	10.34	2	19	12.504	3.644	2.796	0.00517399	0.0659233	0	0.943	0.8999	0.8999	TRUE	1.5519
Tuft cells	ENSG00000145777	TSLP	protein_coding	5	0	3	0	1	0	2	0	3	0	1	0	2	0.93	2	0	0.106	-3.244	-1.101	0.270851	NA	0	8.1058	5.0077	5.0077	TRUE	0.2398
Enteroendocrine cells	ENSG00000156920	ADGRG4	protein_coding	X	1	0	2	0	6	2	1	0	2	0	7	2	2.09	1	3	5.305	2.407	1.107	0.268267	NA	1.1016	3.7297	2.554	2.554	TRUE	0.7632
Enteroendocrine cells	ENSG00000148926	ADM	protein_coding	11	266	50	25	9	59	176	227	45	29	7	72	179	93.22	77	109	1.419	0.505	0.487	0.625927	0.862233	1.1969	0.3167	0.7633	0.7633	TRUE	1.4609
Enteroendocrine cells	ENSG00000081051	AFP	protein_coding	4	38	0	65	1	79	1	32	0	74	1	97	1	34.22	1	68	111.556	6.802	5.465	4.61644e-08	7.27503e-06	0	0.4515	0.3591	0.3591	TRUE	0.1647
Enteroendocrine cells	ENSG00000170017	ALCAM	protein_coding	3	225	315	144	420	225	194	192	283	165	347	275	198	243.25	276	211	0.763	-0.39	-0.85	0.395223	0.731021	0.0681	0.2685	0.1472	0.1472	TRUE	0.2447
Enteroendocrine cells	ENSG00000004848	ARX	protein_coding	X	8	1	1	1	0	1	7	1	1	1	0	1	1.79	1	3	2.984	1.577	0.769	0.44215	NA	0	4.319	2.3383	2.3383	TRUE	1.5335
Enteroendocrine cells	ENSG00000187094	CCK	protein_coding	3	3	16	1	1	2	23	3	14	1	1	2	23	7.46	13	2	0.161	-2.635	-1.95	0.0511932	0.266666	0.866	1.2151	1.0224	1.0224	TRUE	0.1132
Enteroendocrine cells	ENSG00000100604	CHGA	protein_coding	14	662	105	326	25	0	0	565	94	373	21	0	0	175.46	38	313	8.159	3.028	1.067	0.286053	0.638321	5.794	0.2801	1.9282	5.794	TRUE	0.3251
Enteroendocrine cells	ENSG00000089199	CHGB	protein_coding	20	3	2	3	4	0	0	3	2	3	3	0	0	1.85	2	2	1.171	0.228	0.108	0.913768	NA	0.6358	4.1795	2.6631	2.6631	TRUE	0.256
Enteroendocrine cells	ENSG00000109472	CPE	protein_coding	4	92	29	171	94	10	88	79	26	196	78	12	90	79.94	65	96	1.482	0.567	0.632	0.527117	0.810571	0.7894	0.3297	0.5675	0.5675	TRUE	0.2938
Enteroendocrine cells	ENSG00000147571	CRH	protein_coding	8	0	0	0	0	0	0	0	0	0	0	0	0	0	0	0	NA	NA	NA	NA	NA	NA	NA	NA	NA	NA	NA
Enteroendocrine cells	ENSG00000111674	ENO2	protein_coding	12	182	786	3	112	190	925	155	706	3	93	233	942	355.24	580	130	0.225	-2.153	-1.97	0.0488567	0.260019	1.5052	0.2591	0.8559	0.8559	TRUE	0.3912
Enteroendocrine cells	ENSG00000108515	ENO3	protein_coding	17	28	3	18	12	5	5	24	3	21	10	6	5	11.38	6	17	2.86	1.516	1.571	0.116099	0.416926	0.3004	0.8786	0.5621	0.5621	TRUE	0.9535
Enteroendocrine cells	ENSG00000136960	ENPP2	protein_coding	8	4	0	3	0	40	0	3	0	3	0	49	0	9.3	0	18	110.573	6.789	3.601	0.000317235	0.00973222	2.7882	1.0219	1.5328	1.5328	TRUE	9.4465
Enteroendocrine cells	ENSG00000164687	FABP5	protein_coding	8	35	107	14	238	1	12	30	96	16	197	1	12	58.67	102	16	0.156	-2.684	-2.505	0.0122416	0.114198	1.2576	0.3628	0.7887	0.7887	TRUE	0.0787
Enteroendocrine cells	ENSG00000126266	FFAR1	protein_coding	19	1	0	0	0	0	0	1	0	0	0	0	0	0.14	0	0	2.269	1.182	0.29	0.772027	NA	0	51.4649	10	10	TRUE	0.2543
Enteroendocrine cells	ENSG00000185897	FFAR3	protein_coding	19	0	0	0	0	0	0	0	0	0	0	0	0	0	0	0	NA	NA	NA	NA	NA	NA	NA	NA	NA	NA	NA
Enteroendocrine cells	ENSG00000186188	FFAR4	protein_coding	10	92	69	36	71	14	16	79	62	41	59	17	16	45.62	46	46	1.002	0.003	0.004	0.996953	0.998888	0.4305	0.3983	0.4157	0.4157	TRUE	0.3469
Enteroendocrine cells	ENSG00000113578	FGF1	protein_coding	5	0	0	0	0	0	0	0	0	0	0	0	0	0	0	0	NA	NA	NA	NA	NA	NA	NA	NA	NA	NA	NA
Enteroendocrine cells	ENSG00000069482	GAL	protein_coding	11	2	1	0	3	0	0	2	1	0	2	0	0	0.85	1	1	0.528	-0.921	-0.292	0.770283	NA	0	8.8382	5.8871	5.8871	TRUE	0.5539
Enteroendocrine cells	ENSG00000184502	GAST	protein_coding	17	0	0	0	0	0	0	0	0	0	0	0	0	0	0	0	NA	NA	NA	NA	NA	NA	NA	NA	NA	NA	NA
Enteroendocrine cells	ENSG00000115263	GCG	protein_coding	2	881	234	163	15	0	0	752	210	186	12	0	0	193.45	74	313	4.217	2.076	0.677	0.498126	0.796411	6.7618	0.2763	2.2528	6.7618	TRUE	0.6624
Enteroendocrine cells	ENSG00000146013	GFRA3	protein_coding	5	0	0	0	0	0	0	0	0	0	0	0	0	0	0	0	NA	NA	NA	NA	NA	NA	NA	NA	NA	NA	NA
Enteroendocrine cells	ENSG00000157017	GHRL	protein_coding	3	2	1	13	0	0	0	2	1	15	0	0	0	2.91	0	6	16.895	4.079	1.712	0.0868176	NA	3.5251	2.7401	2.9909	2.9909	TRUE	1.8982
Enteroendocrine cells	ENSG00000159224	GIP	protein_coding	17	0	0	0	0	0	0	0	0	0	0	0	0	0	0	0	NA	NA	NA	NA	NA	NA	NA	NA	NA	NA	NA
Enteroendocrine cells	ENSG00000169562	GJB1	protein_coding	X	302	76	176	117	164	96	258	68	201	97	201	98	153.73	88	220	2.514	1.33	3.142	0.00168064	0.0310246	0.0217	0.286	0.1215	0.1215	TRUE	0.3637
Enteroendocrine cells	ENSG00000112164	GLP1R	protein_coding	6	0	0	0	3	0	0	0	0	0	2	0	0	0.41	1	0	0.234	-2.095	-0.523	0.600649	NA	10	17.8748	10	10	TRUE	1.4418
Enteroendocrine cells	ENSG00000065325	GLP2R	protein_coding	17	0	0	0	0	0	0	0	0	0	0	0	0	0	0	0	NA	NA	NA	NA	NA	NA	NA	NA	NA	NA	NA
Enteroendocrine cells	ENSG00000121351	IAPP	protein_coding	12	3	0	1	0	0	1	3	0	1	0	0	1	0.79	0	1	3.842	1.942	0.604	0.546045	NA	0	9.4956	6.0286	6.0286	TRUE	0.2738
Enteroendocrine cells	ENSG00000172410	INSL5	protein_coding	1	0	0	0	0	0	0	0	0	0	0	0	0	0	0	0	NA	NA	NA	NA	NA	NA	NA	NA	NA	NA	NA
Enteroendocrine cells	ENSG00000173404	INSM1	protein_coding	20	70	9	34	13	0	0	60	8	39	11	0	0	19.57	6	33	5.223	2.385	1.594	0.11087	0.407958	3.4707	0.6108	1.5238	1.5238	TRUE	0.1622
Enteroendocrine cells	ENSG00000016082	ISL1	protein_coding	5	22	20	4	10	0	0	19	18	5	8	0	0	8.26	9	8	0.898	-0.156	-0.094	0.925465	0.976539	3.1716	1.1205	1.8722	1.8722	TRUE	0.366
Enteroendocrine cells	ENSG00000053918	KCNQ1	protein_coding	11	242	267	55	225	292	306	207	240	63	186	357	312	227.34	246	209	0.85	-0.234	-0.357	0.720821	0.904162	0.334	0.2706	0.3051	0.3051	TRUE	0.2315
Enteroendocrine cells	ENSG00000162761	LMX1A	protein_coding	1	4	0	0	0	0	0	3	0	0	0	0	0	0.57	0	1	6.911	2.789	0.699	0.484365	NA	10	13.0452	10	10	TRUE	1.8971
Enteroendocrine cells	ENSG00000166603	MC4R	protein_coding	18	0	0	0	0	0	0	0	0	0	0	0	0	0	0	0	NA	NA	NA	NA	NA	NA	NA	NA	NA	NA	NA
Enteroendocrine cells	ENSG00000096395	MLN	protein_coding	6	6	1	3	1	0	0	5	1	3	1	0	0	1.71	1	3	4.921	2.299	1.018	0.308478	NA	0	4.4926	2.7088	2.7088	TRUE	0.1988
Enteroendocrine cells	ENSG00000149294	NCAM1	protein_coding	11	0	4	0	1	0	0	0	4	0	1	0	0	0.74	2	0	0.132	-2.918	-0.755	0.450377	NA	6.9571	10.1337	9.4639	9.4639	TRUE	0.4249
Enteroendocrine cells	ENSG00000162992	NEUROD1	protein_coding	2	23	16	6	0	0	0	20	14	7	0	0	0	6.81	5	9	1.852	0.889	0.431	0.666645	0.878783	7.2404	1.3085	2.9142	2.9142	TRUE	0.7092
Enteroendocrine cells	ENSG00000122859	NEUROG3	protein_coding	10	6	2	3	0	0	0	5	2	3	0	0	0	1.72	1	3	4.783	2.258	0.887	0.374905	NA	2.0954	4.4632	3.7213	3.7213	TRUE	0.5205
Enteroendocrine cells	ENSG00000125820	NKX2-2	protein_coding	20	18	1	3	0	0	0	15	1	3	0	0	0	3.28	0	6	19.378	4.276	1.877	0.0604747	NA	3.1065	2.4587	2.6548	2.6548	TRUE	0.381
Enteroendocrine cells	ENSG00000187258	NPSR1	protein_coding	7	0	1	0	0	0	0	0	1	0	0	0	0	0.15	0	0	0.598	-0.741	-0.182	0.855834	NA	0	48.9244	10	10	TRUE	0.4122
Enteroendocrine cells	ENSG00000133636	NTS	protein_coding	12	5	1	2	1	1	1	4	1	2	1	1	1	1.75	1	2	2.887	1.53	0.859	0.390116	NA	0	4.3936	1.5797	1.5797	TRUE	0.3125
Enteroendocrine cells	ENSG00000070081	NUCB2	protein_coding	11	230	91	152	176	112	34	196	82	174	145	137	35	128.16	87	169	1.935	0.953	1.568	0.116773	0.418231	0.227	0.2954	0.2575	0.2575	TRUE	0.6011
Enteroendocrine cells	ENSG00000007372	PAX6	protein_coding	11	21	0	1	1	0	0	18	0	1	1	0	0	3.31	0	6	19.67	4.298	1.801	0.0717588	NA	4.2975	2.4363	3.0223	3.0223	TRUE	7.116
Enteroendocrine cells	ENSG00000175426	PCSK1	protein_coding	5	20	6	12	0	0	0	17	5	14	0	0	0	6.03	2	10	5.719	2.516	1.279	0.201016	0.546966	5.5053	1.4468	2.4845	2.4845	TRUE	1.5601
Enteroendocrine cells	ENSG00000154864	PIEZO2	protein_coding	18	0	0	0	0	0	0	0	0	0	0	0	0	0	0	0	NA	NA	NA	NA	NA	NA	NA	NA	NA	NA	NA
Enteroendocrine cells	ENSG00000131096	PYY	protein_coding	17	33	3	4	0	0	1	28	3	5	0	0	1	6.07	1	11	8.938	3.16	1.745	0.0810653	0.344292	2.7616	1.4379	1.9451	1.9451	TRUE	0.8697
Enteroendocrine cells	ENSG00000134193	REG4	protein_coding	1	17317	9669	16843	7455	28760	20431	14777	8681	19266	6159	35201	20804	17481.5	11881	23081	1.943	0.958	1.578	0.114552	0.413941	0.3251	0.239	0.2655	0.2655	TRUE	1.5719
Enteroendocrine cells	ENSG00000060709	RIMBP2	protein_coding	12	7	18	5	28	0	0	6	16	6	23	0	0	8.5	13	4	0.3	-1.737	-1.099	0.271972	0.625549	2.6304	1.0959	1.6322	1.6322	TRUE	0.2787
Enteroendocrine cells	ENSG00000173080	RXFP4	protein_coding	1	7	8	2	4	1	2	6	7	2	3	1	2	3.67	4	3	0.773	-0.372	-0.273	0.784558	0.928674	0.2252	2.2247	1.0598	1.0598	TRUE	0.977
Enteroendocrine cells	ENSG00000079689	SCGN	protein_coding	6	38	7	5	0	0	0	32	6	6	0	0	0	7.41	2	13	6.086	2.605	1.307	0.191228	0.535116	6.5555	1.2224	2.6048	2.6048	TRUE	0.9914
Enteroendocrine cells	ENSG00000070031	SCT	protein_coding	11	0	0	0	0	0	0	0	0	0	0	0	0	0	0	0	NA	NA	NA	NA	NA	NA	NA	NA	NA	NA	NA
Enteroendocrine cells	ENSG00000036565	SLC18A1	protein_coding	8	3	0	1	0	12	1	3	0	1	0	15	1	3.23	0	6	18.652	4.221	2.06	0.0394165	NA	1.2684	2.4907	1.9387	1.9387	TRUE	2.5865
Enteroendocrine cells	ENSG00000157005	SST	protein_coding	3	84	10	20	2	0	0	72	9	23	2	0	0	17.53	4	32	8.885	3.151	1.991	0.0464885	0.252166	3.7068	0.6542	1.6603	1.6603	TRUE	0.2384
Enteroendocrine cells	ENSG00000180616	SSTR2	protein_coding	17	10	2	7	2	1	0	9	2	8	2	1	0	3.54	1	6	5.087	2.347	1.468	0.14209	0.463545	0	2.2993	1.3631	1.3631	TRUE	0.9345
Enteroendocrine cells	ENSG00000102003	SYP	protein_coding	X	19	0	8	1	0	1	16	0	9	1	0	1	4.53	1	8	13.965	3.804	2.007	0.0447865	0.246622	0	1.8452	1.7796	1.7796	TRUE	0.0756
Enteroendocrine cells	ENSG00000006128	TAC1	protein_coding	7	0	0	0	0	0	0	0	0	0	0	0	0	0	0	0	NA	NA	NA	NA	NA	NA	NA	NA	NA	NA	NA
Enteroendocrine cells	ENSG00000179002	TAS1R2	protein_coding	1	0	0	0	0	0	0	0	0	0	0	0	0	0	0	0	NA	NA	NA	NA	NA	NA	NA	NA	NA	NA	NA
Enteroendocrine cells	ENSG00000169962	TAS1R3	protein_coding	1	0	1	0	0	0	0	0	1	0	0	0	0	0.15	0	0	0.598	-0.741	-0.182	0.855834	NA	0	48.9244	10	10	TRUE	0.4122
Enteroendocrine cells	ENSG00000129167	TPH1	protein_coding	11	30	9	7	5	2	0	26	8	8	4	2	0	8.04	4	12	2.957	1.564	1.143	0.252952	0.606954	1.2517	1.1443	1.1936	1.1936	TRUE	0.5186
Enteroendocrine cells	ENSG00000104321	TRPA1	protein_coding	8	32	0	7	0	0	0	27	0	8	0	0	0	5.89	0	12	70.625	6.142	2.78	0.00543888	0.0681384	9.9122	1.4764	2.4731	2.4731	TRUE	0.177
Enteroendocrine cells	ENSG00000112715	VEGFA	protein_coding	6	1422	1658	212	268	490	1388	1213	1489	242	221	600	1413	863.18	1041	685	0.658	-0.603	-0.761	0.446678	0.765653	0.642	0.247	0.4514	0.4514	TRUE	0.6662
Enteroendocrine cells	ENSG00000145198	VWA5B2	protein_coding	3	1	6	4	1	0	0	1	5	5	1	0	0	1.94	2	2	0.867	-0.205	-0.092	0.927013	NA	2.0795	3.9933	3.1067	3.1067	TRUE	2.0225
Goblet cells	ENSG00000106541	AGR2	protein_coding	7	26557	13354	6648	6742	5212	6138	22662	11990	7604	5570	6379	6250	10076	7937	12215	1.539	0.622	0.994	0.320301	0.671491	0.3741	0.2393	0.2823	0.2823	TRUE	6.8451
Goblet cells	ENSG00000165272	AQP3	protein_coding	9	87	328	24	150	3	57	74	294	27	124	4	58	96.97	159	35	0.222	-2.169	-2.308	0.0210169	0.159555	0.9356	0.3137	0.6186	0.6186	TRUE	0.4856
Goblet cells	ENSG00000172238	ATOH1	protein_coding	4	549	87	127	40	2	0	468	78	145	33	2	0	121.23	37	205	5.543	2.471	1.142	0.253637	0.607261	3.3607	0.2987	1.4944	3.3607	TRUE	0.2175
Goblet cells	ENSG00000182240	BACE2	protein_coding	21	1012	2943	564	1704	936	1998	864	2642	645	1408	1146	2035	1456.51	2028	885	0.436	-1.197	-2.63	0.00853594	0.0914441	0.0853	0.2436	0.1484	0.1484	TRUE	0.0989
Goblet cells	ENSG00000064309	CDON	protein_coding	11	41	211	50	79	29	63	35	189	57	65	35	64	74.42	106	42	0.4	-1.322	-2.073	0.0381407	0.22731	0.2304	0.3365	0.2762	0.2762	TRUE	4.7385
Goblet cells	ENSG00000165556	CDX2	protein_coding	13	383	485	270	196	190	609	327	435	309	162	233	620	347.62	406	290	0.714	-0.487	-0.849	0.395814	0.731484	0.2146	0.2595	0.234	0.234	TRUE	0.2359
Goblet cells	ENSG00000016490	CLCA1	protein_coding	1	589	0	15	0	2	0	503	0	17	0	2	0	87.04	0	174	1039.28	10.021	3.354	NA	NA	5.4319	0.3223	1.523	5.4319	TRUE	25.8426
Goblet cells	ENSG00000157613	CREB3L1	protein_coding	11	802	227	461	258	361	228	684	204	527	213	442	232	383.78	216	551	2.549	1.35	3.438	0.000586986	0.0152831	0.0254	0.2576	0.108	0.108	TRUE	0.2192
Goblet cells	ENSG00000275395	FCGBP	protein_coding	19	3842	418	854	61	24	14	3278	375	977	50	29	14	787.45	146	1428	9.739	3.284	2.617	0.00887948	0.0938636	2.0821	0.2478	1.1315	1.1315	TRUE	0.3081
Goblet cells	ENSG00000119514	GALNT12	protein_coding	9	1106	532	200	511	758	285	944	478	229	422	928	290	548.39	397	700	1.765	0.82	1.341	0.179869	0.521359	0.2796	0.2519	0.2672	0.2672	TRUE	4.0799
Goblet cells	ENSG00000167748	KLK1	protein_coding	19	2500	949	386	392	90	72	2133	852	442	324	110	73	655.71	416	895	2.15	1.104	1.084	0.278562	0.632695	1.2505	0.2497	0.7465	0.7465	TRUE	1.3792
Goblet cells	ENSG00000135480	KRT7	protein_coding	12	22	81	2	26	169	661	19	73	2	21	207	673	165.87	256	76	0.297	-1.753	-1.322	0.186209	0.528124	2.3139	0.2825	1.2581	1.2581	TRUE	5.4379
Goblet cells	ENSG00000184709	LRRC26	protein_coding	9	23	2	9	0	0	0	20	2	10	0	0	0	5.29	1	10	16.65	4.057	2.007	0.0447909	0.246622	3.6669	1.6168	2.1365	2.1365	TRUE	0.1946
Goblet cells	ENSG00000145050	MANF	protein_coding	3	477	631	281	617	165	364	407	567	321	510	202	371	396.23	483	310	0.643	-0.636	-1.386	0.165708	0.502495	0.0788	0.257	0.1491	0.1491	TRUE	0.4706
Goblet cells	ENSG00000185499	MUC1	protein_coding	1	62	22	433	79	57	34	53	20	495	65	70	35	122.93	40	206	5.158	2.367	2.65	0.00804523	0.0887876	0.8045	0.2979	0.5608	0.5608	TRUE	16.2438
Goblet cells	ENSG00000173702	MUC13	protein_coding	3	22915	1380	9572	1384	34849	13356	19554	1239	10949	1143	42653	13600	14856.5	5327	24385	4.577	2.195	2.347	0.0189282	0.150171	1.0738	0.2391	0.63	0.63	TRUE	1.321
Goblet cells	ENSG00000198788	MUC2	protein_coding	11	5689	1628	3611	354	194	11	4855	1462	4130	292	237	11	1831.32	588	3074	5.224	2.385	1.948	0.0514652	0.267437	1.9821	0.2426	1.0799	1.0799	TRUE	2.581
Goblet cells	ENSG00000169894	MUC3A	protein_coding	7	601	1565	3013	1201	1322	2515	513	1405	3446	992	1618	2561	1755.95	1653	1859	1.125	0.17	0.239	0.810959	0.939348	0.4678	0.2427	0.362	0.362	TRUE	0.3383
Goblet cells	ENSG00000145113	MUC4	protein_coding	3	15	18	28	2	2	4	13	16	32	2	2	4	11.53	7	16	2.161	1.112	0.929	0.352927	0.699168	0.9902	0.8706	0.9354	0.9354	TRUE	0.3308
Goblet cells	ENSG00000215182	MUC5AC	protein_coding	11	7	20	34	17	39	34	6	18	39	14	48	35	26.54	22	31	1.386	0.47	0.544	0.586733	0.843544	0.4927	0.5131	0.5018	0.5018	TRUE	1.1534
Goblet cells	ENSG00000117983	MUC5B	protein_coding	11	25	49	40	0	270	64	21	44	46	0	330	65	84.45	36	132	3.644	1.865	1.425	0.154271	0.483143	2.5862	0.3249	1.2189	1.2189	TRUE	4.9842
Goblet cells	ENSG00000174885	NLRP6	protein_coding	11	4	0	7	0	4	0	3	0	8	0	5	0	2.72	0	5	32.372	5.017	2.428	0.0151735	NA	0	2.9177	1.9774	1.9774	TRUE	0.1871
Goblet cells	ENSG00000165899	OTOGL	protein_coding	12	0	3	2	0	0	1	0	3	2	0	0	1	1	1	1	0.609	-0.715	-0.236	0.81379	NA	2.3137	7.5246	5.5695	5.5695	TRUE	0.577
Goblet cells	ENSG00000065485	PDIA5	protein_coding	3	263	299	108	309	96	238	224	268	124	255	117	242	205.26	255	155	0.609	-0.716	-1.567	0.117142	0.418752	0.0617	0.2741	0.1452	0.1452	TRUE	1.6516
Goblet cells	ENSG00000233041	PHGR1	protein_coding	15	8562	2391	8940	943	5682	9692	7306	2147	10226	779	6954	9869	6213.63	4265	8162	1.914	0.936	1.162	0.24531	0.597548	0.6838	0.2398	0.4681	0.4681	TRUE	6.546
Goblet cells	ENSG00000069764	PLA2G10	protein_coding	16	338	34	409	71	114	13	288	31	468	59	140	13	166.37	34	299	8.717	3.124	4.51	6.47253e-06	0.000459243	0.3744	0.2824	0.3306	0.3306	TRUE	0.1168
Goblet cells	ENSG00000197818	SLC9A8	protein_coding	20	116	84	111	133	87	68	99	75	127	110	106	69	97.83	85	111	1.304	0.383	0.843	0.399462	0.734276	0.0296	0.3131	0.1384	0.1384	TRUE	0.6591
Goblet cells	ENSG00000124664	SPDEF	protein_coding	6	102	39	27	8	1	2	87	35	31	7	1	2	27.14	15	40	2.734	1.451	1.137	0.255594	0.6096	1.7488	0.5071	1.1291	1.1291	TRUE	0.3004
Goblet cells	ENSG00000122711	SPINK4	protein_coding	9	8870	1181	3126	1888	20	11	7569	1060	3576	1560	24	11	2300.11	877	3723	4.245	2.086	1.084	0.278221	0.632248	2.6655	0.2418	1.3938	2.6655	TRUE	0.0823
Goblet cells	ENSG00000160180	TFF3	protein_coding	21	19728	5170	5993	2127	5715	1462	16834	4642	6855	1757	6995	1489	6428.74	2629	10228	3.89	1.96	3.131	0.00174392	0.0317619	0.3771	0.2397	0.2822	0.2822	TRUE	5.4463
Goblet cells	ENSG00000198398	TMEM207	protein_coding	3	0	0	4	0	2	0	0	0	5	0	2	0	1.17	0	2	13.89	3.796	1.153	0.248797	NA	7.0569	6.4626	6.5777	6.5777	TRUE	0.0616
Goblet cells	ENSG00000116176	TPSG1	protein_coding	16	87	3	37	3	1	1	74	3	42	2	1	1	20.66	2	39	18.917	4.242	3.404	0.00066431	0.0165756	1.1872	0.5912	0.8865	0.8865	TRUE	0.072
Goblet cells	ENSG00000174992	ZG16	protein_coding	16	322	17	41	1	87	11	275	15	47	1	106	11	75.91	9	143	15.788	3.981	4.265	2.00326e-05	0.00114906	0.8659	0.3346	0.5737	0.5737	TRUE	0.257

## Sheet: Nr 10 Cell marker list scRNA
Cell type	Name	ID	FeatureType	log2 FC Diff vs. Undiff
Undifferentiated cells	LGR5	ENSG00000139292	Gene Expression	-9.009
Undifferentiated cells	OLFM4	ENSG00000102837	Gene Expression	-2.754
Undifferentiated cells	EPHB2	ENSG00000133216	Gene Expression	-4.191
Undifferentiated cells	MKI67	ENSG00000148773	Gene Expression	-3.451
Undifferentiated cells	MYC	ENSG00000136997	Gene Expression	-3.466
Undifferentiated cells	PCNA	ENSG00000132646	Gene Expression	-1.772
Undifferentiated cells	SMOC2	ENSG00000112562	Gene Expression	-6.917
Undifferentiated cells	ASPM	ENSG00000066279	Gene Expression	-3.551
Undifferentiated cells	ASCL2	ENSG00000183734	Gene Expression	-5.847
Undifferentiated cells	AXIN2	ENSG00000168646	Gene Expression	-5.71
Undifferentiated cells	SLC12A2	ENSG00000064651	Gene Expression	-3.149
Undifferentiated cells	BIRC5	ENSG00000089685	Gene Expression	-2.532
Enteroendicrine cells	CHGA	ENSG00000100604	Gene Expression	3.028
Enteroendicrine cells	GCG	ENSG00000115263	Gene Expression	2.076
Enteroendicrine cells	CHGB	ENSG00000089199	Gene Expression	0.228
Enteroendicrine cells	AFP	ENSG00000081051	Gene Expression	6.802
Enteroendicrine cells	ENPP2	ENSG00000136960	Gene Expression	6.789
Enteroendicrine cells	ENO3	ENSG00000108515	Gene Expression	1.516
Enteroendicrine cells	INSM1	ENSG00000173404	Gene Expression	2.385
Enteroendicrine cells	SYP	ENSG00000102003	Gene Expression	3.804
Goblet cells	FCGBP	ENSG00000275395	Gene Expression	3.284
Goblet cells	MUC2	ENSG00000198788	Gene Expression	2.385
Goblet cells	MUC5B	ENSG00000117983	Gene Expression	1.865
Goblet cells	MUC13	ENSG00000173702	Gene Expression	2.195
Goblet cells	MUC3A	ENSG00000169894	Gene Expression	0.17
Goblet cells	PHGR1	ENSG00000233041	Gene Expression	0.936
Goblet cells	SPINK4	ENSG00000122711	Gene Expression	2.086
Goblet cells	MUC1	ENSG00000185499	Gene Expression	2.367
Goblet cells	MUC4	ENSG00000145113	Gene Expression	1.112
Goblet cells	PLA2G10	ENSG00000069764	Gene Expression	3.124
Goblet cells	TPSG1	ENSG00000116176	Gene Expression	4.242
Goblet cells	ZG16	ENSG00000174992	Gene Expression	3.981
Tuft	CDHR2	ENSG00000074276	Gene Expression	1.777
Tuft	RGS2	ENSG00000116741	Gene Expression	3.242
Tuft	TRPM6	ENSG00000119121	Gene Expression	3.644
Tuft	ALOX5	ENSG00000012779	Gene Expression	0.314
Tuft	POU2F3	ENSG00000137709	Gene Expression	2.19
Tuft	ESPN	ENSG00000187017	Gene Expression	0.754
Colonocytes	ANPEP	ENSG00000166825	Gene Expression	3.169
Colonocytes	CA1	ENSG00000133742	Gene Expression	4.444
Colonocytes	CA2	ENSG00000104267	Gene Expression	3.715
Colonocytes	FABP2	ENSG00000145384	Gene Expression	2.339
Colonocytes	SLC26A3	ENSG00000091138	Gene Expression	1.27
Colonocytes	ALPI	ENSG00000163295	Gene Expression	3.098
Colonocytes	FABP1	ENSG00000163586	Gene Expression	0.538

[truncated: 6 more sheets: Nr 11 Curated list Hypoxiagenes, Nr 12 Enrichment in 2% O2, Nr 13 Enrichment in 20% O2, Nr 14  Stem-like 2%vs20% O2, Nr 15Differentiated  2%vs20% O2, Nr 16 Hypoxia genes in colono]
